# Supplementary material for: Distinct NK cell function and gene expression in children with acute lymphoblastic leukemia in remission before and after acute exercise: an exploratory study
Source: Front Immunol. 2025 Aug 13;16:1625437. doi: 10.3389/fimmu.2025.1625437 (PMC12380555; doi:10.3389/fimmu.2025.1625437)
Supplement: Supplementary file 2 [file Supplementaryfile1.xlsx]

## Sheet: Table S1
Supplemental Table 1. Genes differentially expressed at baseline in pediatric cancer survivors compared to controls
	log2FoldChange	pvalue	padj	hgnc_symbol
ENSG00000165863	-4.01996	0.00443898	0.505226	C10orf82
ENSG00000256810	-3.90738	0.00129033	0.285384
ENSG00000255823	-3.84688	0.00218083	0.375119	NA
ENSG00000113520	-3.82826	0.000211842	0.0973338	IL4
ENSG00000240893	-3.69405	0.000148047	0.0846718	LINC02042
ENSG00000206531	-3.2732	0.00054575	0.200937	CD200R1L
ENSG00000272511	-3.2697	0.000540622	0.200937	NA
ENSG00000215452	-3.16492	0.00406258	0.491246	ZNF663P
ENSG00000237075	-3.00488	0.00295321	0.443491	NA
ENSG00000251521	-2.75093	0.006681	0.583545	IMPA1P1
ENSG00000227135	-2.73445	0.00999899	0.671114	NA
ENSG00000257058	-2.72947	0.00640344	0.574477
ENSG00000180437	-2.71611	0.00840733	0.633813	OR6K4P
ENSG00000197149	-2.71347	0.00429035	0.499815
ENSG00000011347	-2.63488	0.0095127	0.660084	SYT7
ENSG00000185133	-2.62225	0.00795512	0.619011	INPP5J
ENSG00000237433	-2.6073	0.00771092	0.613831	RPSAP11
ENSG00000232732	-2.58695	0.00499197	0.531168
ENSG00000235288	-2.53775	0.00575171	0.553866
ENSG00000239839	-2.43662	0.00946588	0.660084	DEFA3
ENSG00000230303	-2.43074	0.00878752	0.644334
ENSG00000077616	-2.42931	0.00319044	0.45818	NAALAD2
ENSG00000141934	-2.41087	0.00228712	0.384724	PLPP2
ENSG00000257156	-2.41026	0.000901457	0.252155	NA
ENSG00000150556	-2.38928	0.00190079	0.347875	LYPD6B
ENSG00000188000	-2.22652	0.00351801	0.474632	OR7D2
ENSG00000251692	-2.20931	0.00361079	0.480256	PTX4
ENSG00000151789	-2.18389	0.000125165	0.0773889	ZNF385D
ENSG00000156413	-2.17598	0.00658407	0.581559	FUT6
ENSG00000144057	-2.16588	0.0012737	0.285384	ST6GAL2
ENSG00000237015	-2.16074	0.0061555	0.571195
ENSG00000255364	-2.12165	0.00742422	0.600155	SMILR
ENSG00000124006	-2.11194	0.000193633	0.09425	OBSL1
ENSG00000226259	-2.04943	0.00220839	0.377025	GTF2H2B
ENSG00000198185	-1.99517	0.000564478	0.200937	ZNF334
ENSG00000172250	-1.93155	0.00373711	0.48576	SERHL
ENSG00000233236	-1.86699	0.00320448	0.45818	LINC02573
ENSG00000109099	-1.80998	0.00955713	0.660539	PMP22
ENSG00000259138	-1.79467	0.00994269	0.671114
ENSG00000050628	-1.79237	0.00142048	0.29542	PTGER3
ENSG00000205037	-1.79024	0.00381468	0.489798
ENSG00000215183	-1.73108	0.00760901	0.610776	MSMP
ENSG00000234869	-1.69965	0.00673506	0.583629	LINC02925
ENSG00000110811	-1.68955	0.00617124	0.571195	P3H3
ENSG00000260872	-1.66595	0.00520472	0.533438	NA
ENSG00000246898	-1.65836	0.00646128	0.575155	LINC00920
ENSG00000230850	-1.62412	0.00160761	0.325462	NA
ENSG00000179178	-1.60986	0.00243016	0.399962	TMEM125
ENSG00000197301	-1.59356	0.0062192	0.571195	HMGA2-AS1
ENSG00000177469	-1.56801	0.00447283	0.506559	CAVIN1
ENSG00000260133	-1.56751	0.00470612	0.517605	CA5AP1
ENSG00000255587	-1.56669	0.00694307	0.590055	RAB44
ENSG00000169083	-1.55914	0.00101656	0.261105	AR
ENSG00000226530	-1.54623	0.00399218	0.491246
ENSG00000167768	-1.53294	0.00630723	0.571195	KRT1
ENSG00000214128	-1.53071	0.000105877	0.0712396	TMEM213
ENSG00000080561	-1.52302	0.00333807	0.463169	MID2
ENSG00000152527	-1.47898	0.00695611	0.590055	PLEKHH2
ENSG00000159640	-1.46213	0.000855096	0.247368	ACE
ENSG00000184371	-1.45928	0.00285155	0.4349	CSF1
ENSG00000225489	-1.44997	0.0079459	0.619011
ENSG00000196460	-1.44567	0.008677	0.639805	RFX8
ENSG00000205002	-1.44405	0.00529251	0.533438	AARD
ENSG00000151640	-1.43326	0.00439489	0.502709	DPYSL4
ENSG00000261997	-1.41989	0.00854172	0.636511
ENSG00000247199	-1.41885	0.0040144	0.491246	FBXO38-DT
ENSG00000106006	-1.41153	0.000332729	0.139869	HOXA6
ENSG00000077782	-1.39887	0.000760741	0.232046	FGFR1
ENSG00000214652	-1.3786	0.00792936	0.619011	ZNF727
ENSG00000116016	-1.3724	0.0012548	0.285384	EPAS1
ENSG00000168916	-1.36701	0.00149739	0.308611	ZNF608
ENSG00000230880	-1.36427	0.000669366	0.221929	NA
ENSG00000244393	-1.36162	0.00932348	0.660084	NA
ENSG00000178636	-1.34166	0.00621247	0.571195	MRPL42P1
ENSG00000205578	-1.3377	0.00862015	0.638466	POM121B
ENSG00000175928	-1.33034	0.0092843	0.660084	LRRN1
ENSG00000142611	-1.30952	0.000142197	0.0835662	PRDM16
ENSG00000107249	-1.30862	0.00624519	0.571195	GLIS3
ENSG00000106571	-1.25774	0.00981447	0.670548	GLI3
ENSG00000149948	-1.25472	0.000950039	0.253911	HMGA2
ENSG00000269947	-1.24842	0.00670859	0.583545
ENSG00000185972	-1.23662	0.00833106	0.631092	CCIN
ENSG00000196735	-1.23607	0.00768361	0.613831	HLA-DQA1
ENSG00000236570	-1.21473	0.00467059	0.517605	RAD23BP1
ENSG00000165300	-1.20519	0.000565504	0.200937	SLITRK5
ENSG00000198719	-1.19195	0.000192611	0.09425	DLL1
ENSG00000170891	-1.19109	0.00751548	0.605393	CYTL1
ENSG00000170558	-1.16569	0.00946931	0.660084	CDH2
ENSG00000180155	-1.15886	0.00489694	0.527285	LYNX1
ENSG00000185291	-1.15215	0.00946217	0.660084	IL3RA
ENSG00000163106	-1.15169	0.000212733	0.0973338	HPGDS
ENSG00000269554	-1.15077	0.00086325	0.247368	NA
ENSG00000153707	-1.14833	0.00735491	0.59937	PTPRD
ENSG00000179253	-1.14561	0.00162743	0.326361
ENSG00000226800	-1.13886	0.000903821	0.252155	CACTIN-AS1
ENSG00000225873	-1.13358	0.00411483	0.491246	C3orf86P
ENSG00000057294	-1.12627	0.00529311	0.533438	PKP2
ENSG00000183134	-1.1228	0.00901817	0.654785	PTGDR2
ENSG00000172594	-1.11946	0.00910334	0.656962	SMPDL3A
ENSG00000182636	-1.1069	0.00848841	0.635789	NDN
ENSG00000198208	-1.09896	0.0010793	0.261105	RPS6KL1
ENSG00000150627	-1.09631	0.00384345	0.489798	WDR17
ENSG00000127863	-1.09144	0.0067038	0.583545	TNFRSF19
ENSG00000174194	-1.0734	0.00384752	0.489798	NA
ENSG00000226675	-1.06447	0.00577096	0.553866	NA
ENSG00000198695	-1.05966	0.00141634	0.29542	MT-ND6
ENSG00000134830	-1.05768	0.00506265	0.531294	C5AR2
ENSG00000203943	-1.05356	0.00334685	0.463169	SAMD13
ENSG00000105997	-1.03933	0.00317664	0.45818	HOXA3
ENSG00000265692	-1.03722	0.00108427	0.261105	LINC01970
ENSG00000186019	-1.03532	0.00249521	0.401993	ZNF225-AS1
ENSG00000226581	-1.01651	0.00213781	0.373334	LINC02848
ENSG00000196668	-1.00498	0.00709414	0.591993	LINC00173
ENSG00000198795	-1.00403	0.000608771	0.211013	ZNF521
ENSG00000184194	-0.997399	0.00335897	0.463169	GPR173
ENSG00000106484	-0.993993	0.00524629	0.533438	MEST
ENSG00000133424	-0.98109	0.0017975	0.334321	LARGE1
ENSG00000138131	-0.979966	0.00291082	0.440999	LOXL4
ENSG00000232828	-0.977907	0.00776613	0.613831
ENSG00000177990	-0.966786	0.00314524	0.45818	DPY19L2
ENSG00000204466	-0.965407	0.0070543	0.591993	NA
ENSG00000174136	-0.962612	0.0057507	0.553866	RGMB
ENSG00000225361	-0.932276	0.00279786	0.430566	PPP1R26-AS1
ENSG00000186231	-0.917973	0.00485896	0.527285	KLHL32
ENSG00000165028	-0.917016	0.00778122	0.613831	NIPSNAP3B
ENSG00000159399	-0.909719	0.00982669	0.670548	HK2
ENSG00000134709	-0.908962	0.00628416	0.571195	HOOK1
ENSG00000204789	-0.908928	0.00272085	0.430566	ZNF204P
ENSG00000124613	-0.90427	0.000336267	0.139869	ZNF391
ENSG00000197822	-0.889385	0.000865038	0.247368	OCLN
ENSG00000127903	-0.869643	0.00506282	0.531294	ZNF835
ENSG00000196622	-0.844479	0.00885957	0.647541	NA
ENSG00000152990	-0.836828	0.00412288	0.491246	ADGRA3
ENSG00000092096	-0.835006	0.00628818	0.571195	SLC22A17
ENSG00000182983	-0.827899	0.0031554	0.45818	ZNF662
ENSG00000102053	-0.82261	0.0077762	0.613831	ZC3H12B
ENSG00000102870	-0.809394	0.00120638	0.278771	ZNF629
ENSG00000238198	-0.803006	0.00631692	0.571195	LRIG2-DT
ENSG00000175518	-0.797395	0.0064383	0.575155	UBQLNL
ENSG00000205085	-0.786034	0.00432462	0.499815	GARIN1A
ENSG00000166743	-0.774111	0.00409593	0.491246	ACSM1
ENSG00000237693	-0.773159	0.000570919	0.200937	IRGM
ENSG00000112655	-0.770098	0.0020748	0.367545	PTK7
ENSG00000166770	-0.761264	0.00498395	0.531168	ZNF667-AS1
ENSG00000169508	-0.749476	0.0022355	0.378826	GPR183
ENSG00000272686	-0.747356	0.00132232	0.285384	WASL-DT
ENSG00000136158	-0.746676	0.00683638	0.585752	SPRY2
ENSG00000254539	-0.741818	0.00118534	0.276703
ENSG00000129450	-0.730543	0.0019383	0.351925	SIGLEC9
ENSG00000215481	-0.71163	0.00432589	0.499815	BCRP3
ENSG00000154358	-0.707458	0.00352701	0.474632	OBSCN
ENSG00000074657	-0.680157	0.00336085	0.463169	ZNF532
ENSG00000174586	-0.677872	0.00583476	0.553866	ZNF497
ENSG00000197763	-0.677497	0.000546968	0.200937	TXNRD3
ENSG00000272588	-0.661952	0.00812939	0.62753
ENSG00000205464	-0.65241	0.0051066	0.533396	ATP6AP1L
ENSG00000263400	-0.631507	0.0086978	0.639805	TMEM220-AS1
ENSG00000156968	-0.626582	0.00533705	0.53348	MPV17L
ENSG00000188760	-0.624377	0.00105066	0.261105	TMEM198
ENSG00000183496	-0.617215	0.00431178	0.499815	MEX3B
ENSG00000267470	-0.588915	0.00917085	0.659171	ZNF571-AS1
ENSG00000187824	-0.586691	0.00199166	0.358766	TMEM220
ENSG00000237840	-0.582254	0.00820175	0.62753	FAM21FP
ENSG00000243323	-0.566496	0.00984816	0.670548	PTPRVP
ENSG00000273314	-0.560719	0.003978	0.491246
ENSG00000271270	-0.544306	0.00020642	0.0973338	TMCC1-DT
ENSG00000267278	-0.54382	0.00939619	0.660084	MAP3K14-AS1
ENSG00000198840	-0.535204	0.00247192	0.401993	MT-ND3
ENSG00000225880	-0.490334	0.00999677	0.671114	LINC00115
ENSG00000267121	-0.476382	0.000627132	0.214133	FMNL1-DT
ENSG00000224424	-0.47585	0.00517967	0.533438	PRKAR2A-AS1
ENSG00000221994	-0.404798	0.000299676	0.133564	ZNF630
ENSG00000177738	-0.360714	0.000184779	0.09425	ANXA2R-OT1
ENSG00000185252	-0.356314	0.000922095	0.253908	ZNF74
ENSG00000109103	-0.335433	0.00308542	0.455387	UNC119
ENSG00000265148	-0.330691	0.00370242	0.48576	TSPOAP1-AS1
ENSG00000149257	-0.307916	0.00490937	0.527285	SERPINH1
ENSG00000165138	-0.29117	0.00827894	0.630868	ANKS6
ENSG00000141452	0.1735	0.00280324	0.430566	RMC1
ENSG00000073969	0.176279	0.00385381	0.489798	NSF
ENSG00000177981	0.191284	0.00842239	0.633813	ASB8
ENSG00000073578	0.202664	0.00818223	0.62753	SDHA
ENSG00000196116	0.218367	0.000968022	0.253911	TDRD7
ENSG00000196821	0.22347	0.00618049	0.571195	ILRUN
ENSG00000134308	0.249281	0.00850424	0.635789	YWHAQ
ENSG00000048544	0.267029	0.00571457	0.553866	MRPS10
ENSG00000175198	0.270545	0.00513612	0.533396	PCCA
ENSG00000143493	0.271399	0.00679437	0.584594	INTS7
ENSG00000167325	0.279939	0.00423291	0.499156	RRM1
ENSG00000162542	0.283472	0.00178453	0.334321	TMCO4
ENSG00000166483	0.308022	0.00725699	0.599344	WEE1
ENSG00000117226	0.331834	0.00303728	0.451194	GBP3
ENSG00000114346	0.339481	0.00581363	0.553866	ECT2
ENSG00000080839	0.345053	0.00800957	0.621135	RBL1
ENSG00000164253	0.352705	0.000932302	0.253908	WDR41
ENSG00000133195	0.360994	0.00372663	0.48576	SLC39A11
ENSG00000196975	0.366607	0.00276346	0.430566	ANXA4
ENSG00000204267	0.372107	0.000969733	0.253911	TAP2
ENSG00000181804	0.382675	0.00249037	0.401993	SLC9A9
ENSG00000104626	0.383066	0.000178836	0.09425	ERI1
ENSG00000162676	0.39531	0.00534016	0.53348	GFI1
ENSG00000163486	0.400954	0.000142461	0.0835662	NA
ENSG00000134198	0.409583	0.00731675	0.59937	TSPAN2
ENSG00000162909	0.42041	0.00296604	0.443491	CAPN2
ENSG00000135046	0.437245	0.00578795	0.553866	ANXA1
ENSG00000154803	0.474129	0.00515279	0.533396	FLCN
ENSG00000237424	0.476142	0.00327391	0.463169	FOXD2-AS1
ENSG00000135077	0.484066	0.000736965	0.232046	HAVCR2
ENSG00000242086	0.489712	0.00919156	0.659171	MUC20-OT1
ENSG00000123080	0.492863	0.00587724	0.555593	CDKN2C
ENSG00000112303	0.518242	0.0020239	0.361724	VNN2
ENSG00000181026	0.525986	0.00526256	0.533438	AEN
ENSG00000135272	0.547461	0.00700374	0.591234	MDFIC
ENSG00000115902	0.571103	0.0100035	0.671114	SLC1A4
ENSG00000145850	0.614422	0.00986623	0.670548	TIMD4
ENSG00000073605	0.617066	0.00437455	0.502709	GSDMB
ENSG00000044115	0.620845	0.00187037	0.345068	CTNNA1
ENSG00000144395	0.631182	0.00566369	0.553866	CCDC150
ENSG00000162398	0.631375	0.00625511	0.571195	LEXM
ENSG00000237399	0.633623	0.00830053	0.630868	PITRM1-AS1
ENSG00000177483	0.65723	0.00464181	0.517605	RBM44
ENSG00000196141	0.660286	0.00234883	0.389378	SPATS2L
ENSG00000169258	0.670269	0.00178264	0.334321	GPRIN1
ENSG00000123892	0.685017	0.00105336	0.261105	RAB38
ENSG00000163009	0.688583	0.00153138	0.312797	NA
ENSG00000106367	0.697174	0.00280432	0.430566	AP1S1
ENSG00000105717	0.703893	0.00334182	0.463169	PBX4
ENSG00000085491	0.727664	0.00462165	0.517605	SLC25A24
ENSG00000161513	0.730271	0.00217455	0.375119	FDXR
ENSG00000227486	0.77361	0.00170845	0.331222
ENSG00000225471	0.786419	0.00939864	0.660084	TPT1P15
ENSG00000057657	0.795142	0.000180638	0.09425	PRDM1
ENSG00000106701	0.79812	0.00453218	0.510752	FSD1L
ENSG00000229474	0.854552	0.000359135	0.144139	PATL2
ENSG00000000971	0.866237	0.00359179	0.480256	CFH
ENSG00000100097	0.910162	0.00792419	0.619011	LGALS1
ENSG00000185010	0.929686	0.000800871	0.241073	F8
ENSG00000128482	0.952584	0.00279688	0.430566	RNF112
ENSG00000224959	0.965356	0.00987781	0.670548	NA
ENSG00000186648	0.986438	0.000303594	0.133564	CARMIL3
ENSG00000173621	0.990323	0.000976708	0.253911	LRFN4
ENSG00000249846	0.992312	0.00635186	0.572092	LINC02021
ENSG00000167123	1.00384	0.00105056	0.261105	CERCAM
ENSG00000183734	1.03306	0.000858696	0.247368	ASCL2
ENSG00000125864	1.0575	0.000757788	0.232046	BFSP1
ENSG00000240498	1.07909	0.00407909	0.491246	CDKN2B-AS1
ENSG00000214944	1.09239	0.000714287	0.232046	ARHGEF28
ENSG00000255545	1.10089	0.00731875	0.59937	B3GAT1-DT
ENSG00000053524	1.12993	0.00178272	0.334321	MCF2L2
ENSG00000257642	1.16491	0.0096051	0.661855	C12orf75-AS1
ENSG00000227766	1.19056	0.00817876	0.62753
ENSG00000205809	1.22235	0.00390915	0.491246	KLRC2
ENSG00000184349	1.23283	0.00696397	0.590055	EFNA5
ENSG00000183662	1.24279	0.00929624	0.660084	TAFA1
ENSG00000166016	1.24309	0.00670092	0.583545	ABTB2
ENSG00000225986	1.27639	0.00891303	0.649374	NA
ENSG00000149328	1.27662	0.00483083	0.527285	GLB1L2
ENSG00000173208	1.30916	0.0057095	0.553866	ABCD2
ENSG00000164023	1.32417	0.00564174	0.553866	SGMS2
ENSG00000018408	1.33875	0.00272659	0.430566	WWTR1
ENSG00000159231	1.36232	0.0040561	0.491246	CBR3
ENSG00000135929	1.40604	0.0039707	0.491246	CYP27A1
ENSG00000156886	1.45262	0.0020886	0.367545	ITGAD
ENSG00000230666	1.56884	0.00657364	0.581559	CEACAM22P
ENSG00000269949	1.5783	0.00904454	0.654785
ENSG00000145107	1.62961	0.00351528	0.474632	TM4SF19
ENSG00000188011	1.64173	0.000122809	0.0773889	RTP5
ENSG00000256797	1.64193	0.0016497	0.326361	KLRF2
ENSG00000249896	1.68136	0.00340275	0.466136	JAKMIP1-DT
ENSG00000185436	1.68909	0.00166166	0.326361	IFNLR1
ENSG00000119042	1.71757	0.0013034	0.285384	SATB2
ENSG00000135631	1.745	0.000415621	0.163934	RAB11FIP5
ENSG00000256128	1.76729	0.000121039	0.0773889	LINC00944
ENSG00000110400	1.79775	0.000188243	0.09425	NECTIN1
ENSG00000171004	1.79849	0.00417413	0.494776	HS6ST2
ENSG00000127990	1.80016	0.00489269	0.527285	SGCE
ENSG00000176641	1.8322	0.0047046	0.517605	RNF152
ENSG00000203797	1.90516	0.00862377	0.638466	DDO
ENSG00000131080	1.90866	0.00138762	0.29542	EDA2R
ENSG00000111728	1.95132	0.00545277	0.54236	ST8SIA1
ENSG00000125726	1.99663	0.000734359	0.232046	CD70
ENSG00000188001	2.01948	0.000318925	0.137661	TPRG1
ENSG00000225210	2.03901	0.00579474	0.553866	DUXAP9
ENSG00000211974	2.16564	0.00503344	0.531294	IGHV2-70D
ENSG00000233975	2.19506	0.00679731	0.584594	LINC02574
ENSG00000169715	2.30938	0.00118495	0.276703	MT1E
ENSG00000077092	2.34081	0.00944498	0.660084	RARB
ENSG00000200428	2.35968	0.00737767	0.59937
ENSG00000228218	2.52959	0.00721721	0.598218	ATF4P3
ENSG00000244734	2.55929	0.00708408	0.591993	HBB
ENSG00000130294	2.64774	0.00711623	0.591993	KIF1A
ENSG00000162643	2.69199	0.0037223	0.48576	DNAI3
ENSG00000089692	2.7056	0.000357105	0.144139	LAG3
ENSG00000211599	2.78046	0.00738831	0.59937	IGKV5-2
ENSG00000142319	2.99181	0.00129864	0.285384	SLC6A3
ENSG00000236712	3.01759	0.0040081	0.491246
ENSG00000138741	3.03131	0.000664523	0.221929	TRPC3
ENSG00000197646	3.12771	0.0011783	0.276703	PDCD1LG2
ENSG00000225127	3.14727	0.0095217	0.660084	LINC00237
ENSG00000072657	3.25801	0.00131808	0.285384	TRHDE
ENSG00000251636	3.27988	0.00166911	0.326361	LINC01218
ENSG00000196611	3.451	0.00075502	0.232046	MMP1
ENSG00000262745	3.52351	0.00234719	0.389378	NA
ENSG00000155011	3.55589	0.000502285	0.194759	DKK2
ENSG00000261097	3.6293	0.0014184	0.29542	LINC00563
ENSG00000165246	3.77612	0.00108379	0.261105	NLGN4Y
ENSG00000154864	3.78299	0.00174278	0.334321	PIEZO2
ENSG00000215869	4.50402	0.000169689	0.09425

## Sheet: Table S2
Supplemental Table 2. Canonical pathways showing different gene expression patterns at baseline in pediatric cancer survivors compared to controls
© 2000-2024 QIAGEN. All rights reserved.
Ingenuity Canonical Pathways	-log(p-value)	Ratio	z-score	Molecules
Transcriptional regulation by RUNX2	3.42	0.098	0.447	AR,GLI3,SATB2,WWTR1,ZNF521
Regulation of the Epithelial Mesenchymal Transition by Growth Factors Pathway	3.26	0.0474	-0.333	CD70,CDH2,FGFR1,HMGA2,MEST,MMP1,OCLN,PDGFRB,WWTR1
Synaptic adhesion-like molecules	2.7	0.143	#NUM!	DLG3,LRFN4,PTPRD
Epithelial-Mesenchymal Transition (EMT) during gastrulation	2.53	0.286	#NUM!	FGFR1,OCLN
Epithelial Adherens Junction Signaling	2.5	0.0446	1.134	CDH2,CTNNA1,DLL1,ECT2,FGFR1,NECTIN1,YWHAQ
Th1 and Th2 Activation Pathway	2.44	0.0435	#NUM!	DLL1,GFI1,HAVCR2,HLA-DQA1,IL4,PTGDR2,TIMD4
Th2 Pathway	2.32	0.0469	-0.816	DLL1,GFI1,HLA-DQA1,IL4,PTGDR2,TIMD4
Osteoarthritis Pathway	2.15	0.0349	#NUM!	CTNNA1,EPAS1,FGFR1,GLI3,ITGAD,ITGB8,MMP1,TIMP3
Hematopoiesis from Multipotent Stem Cells	2.05	0.167	#NUM!	CSF1,IL4
Oncostatin M Signaling	1.82	0.0698	#NUM!	EPAS1,MMP1,TIMP3
Interleukin-2 family signaling	1.74	0.0652	#NUM!	HAVCR2,IL3RA,INPP5J
Cyclins and Cell Cycle Regulation	1.7	0.0471	#NUM!	CDKN2A,CDKN2C,RBL1,WEE1
Cell Cycle: G2/M DNA Damage Checkpoint Regulation	1.62	0.0588	#NUM!	CDKN2A,WEE1,YWHAQ
Receptor-type tyrosine-protein phosphatases	1.62	0.1	#NUM!	PTPRD,SLITRK5
Hepatic Fibrosis / Hepatic Stellate Cell Activation	1.54	0.0316	#NUM!	CSF1,FGFR1,IL4,MMP1,MYL4,PDGFRB
Glucocorticoid Receptor Signaling	1.5	0.0224	#NUM!	ANXA1,AR,HLA-DQA1,IFNLR1,IL3RA,IL4,KRT1,MMP1,MT-ND3,MT-ND6,RARB,SDHA
Formation of paraxial mesoderm	1.5	0.087	#NUM!	DLL1,FGFR1
Hematoma Resolution Signaling Pathway	1.5	0.0283	-1.134	ANXA1,CD70,IL4,MMP1,MT-ND3,MT-ND6,PTGER3
Neurexins and neuroligins	1.49	0.0526	#NUM!	DLG3,NLGN4Y,SYT7
Other interleukin signaling	1.47	0.0833	#NUM!	CSF1,IFNLR1
PI3K/AKT Signaling	1.46	0.0303	#NUM!	IFNLR1,IL3RA,INPP5J,ITGAD,ITGB8,YWHAQ
Class A/1 (Rhodopsin-like receptors)	1.46	0.0261	-0.707	ANXA1,C5AR2,GPR183,HRH4,PTGDR2,PTGER3,UTS2,XK
PTEN Signaling	1.43	0.0331	#NUM!	FGFR1,INPP5J,ITGAD,ITGB8,PDGFRB
Transcriptional Regulation by MECP2	1.4	0.0484	#NUM!	DLL1,GPRIN1,TRPC3
Regulation of Actin-based Motility by Rho	1.36	0.0367	#NUM!	ITGAD,ITGB8,MYL4,PFN2
Interleukin-4 and Interleukin-13 signaling	1.34	0.0364	1	ANXA1,IL4,MMP1,NDN
Th1 Pathway	1.33	0.036	0	DLL1,HAVCR2,HLA-DQA1,IL4
Methylmalonyl Pathway	1.32	0.25	#NUM!	PCCA
Molecular Mechanisms of Cancer	1.32	0.0192	-1.5	ADGRA3,C5AR2,CDKN2A,CDKN2C,CTNNA1,GPR173,GPR183,HRH4,IFNLR1,IL3RA,ITGAD,ITGB8,MMP1,PTGDR2,PTGER3,RBL1
Myogenesis	1.32	0.069	#NUM!	CDH2,CTNNA1
TNFs bind their physiological receptors	1.32	0.069	#NUM!	CD70,EDA2R
EGR2 and SOX10-mediated initiation of Schwann cell myelination	1.32	0.069	#NUM!	PMP22,WWTR1
Cell Cycle: G1/S Checkpoint Regulation	1.3	0.0441	#NUM!	CDKN2A,CDKN2C,RBL1
PAK Signaling	1.27	0.0345	#NUM!	ITGAD,ITGB8,MYL4,PDGFRB
Granzyme A Signaling	1.26	0.0423	#NUM!	GSDMB,MT-ND3,MT-ND6
2-oxobutanoate Degradation I	1.23	0.2	#NUM!	PCCA
Glioma Signaling	1.22	0.0331	#NUM!	CDKN2A,CDKN2C,PDGFRB,RBL1
Oncogene Induced Senescence	1.22	0.0606	#NUM!	CDKN2A,CDKN2C
Caveolar-mediated Endocytosis Signaling	1.2	0.04	#NUM!	CAVIN1,ITGAD,ITGB8
RAR Activation	1.2	0.022	-1	CD70,DKK2,HOXA3,IL3RA,IL4,MMP1,PRDM16,RARB,SMPDL3A
Regulation of Insulin-like Growth Factor (IGF) transport and uptake by IGFBPs	1.19	0.0323	0	CDH2,CSF1,LGALS1,MMP1
Tight Junction Signaling	1.17	0.0279	#NUM!	CTNNA1,MYL4,NECTIN1,NSF,OCLN
Trehalose Degradation II (Trehalase)	1.15	0.167	#NUM!	HK2
Mitotic G1 phase and G1/S transition	1.13	0.0308	1	CDKN2A,CDKN2C,RBL1,WEE1
Inhibition of Matrix Metalloproteases	1.11	0.0526	#NUM!	MMP1,TIMP3
Antigen Presentation Pathway	1.11	0.0526	#NUM!	HLA-DQA1,TAP2
STAT3 Pathway	1.09	0.0299	#NUM!	FGFR1,IFNLR1,IL3RA,PDGFRB
Regulation of TP53 Expression and Degradation	1.09	0.0513	#NUM!	CDKN2A,PRDM1
Erythrocytes take up oxygen and release carbon dioxide	1.09	0.143	#NUM!	HBB
Thioredoxin Pathway	1.09	0.143	#NUM!	TXNRD3
Glycoaminoglycan-protein Linkage Region Biosynthesis	1.09	0.143	#NUM!	B3GAT1
G alpha (i) signalling events	1.07	0.024	-0.816	ANXA1,GPR183,HRH4,PTGDR2,PTGER3,RGS9
White Adipose Tissue Browning Pathway	1.06	0.0292	0	FGFR1,NDN,PRDM16,RARB
HIPPO signaling	1.06	0.0349	#NUM!	DLG3,WWTR1,YWHAQ
Regulation of Cellular Mechanics by Calpain Protease	1.04	0.0341	#NUM!	CAPN2,ITGAD,ITGB8
Assembly and cell surface presentation of NMDA receptors	1.03	0.0476	#NUM!	DLG3,NBEA
Sphingomyelin Metabolism	1.03	0.125	#NUM!	SGMS2
Semaphorin Neuronal Repulsive Signaling Pathway	1	0.0278	#NUM!	DPYSL4,ITGAD,ITGB8,MYL4
Factors involved in megakaryocyte development and platelet production	1	0.033	#NUM!	DOCK5,HBB,WEE1
Elastic fibre formation	1	0.0455	#NUM!	ITGB8,LOXL4
FAK Signaling	0.999	0.0178	-1.069	ADGRA3,C5AR2,CAPN2,EFNA5,GPR173,GPR183,HRH4,IFNLR1,IL3RA,ITGAD,ITGB8,PDGFRB,PTGDR2,PTGER3
Cell junction organization	0.993	0.0326	#NUM!	CDH2,CTNNA1,NECTIN1
Non-Small Cell Lung Cancer Signaling	0.993	0.0326	#NUM!	CDKN2A,RARB,RBL1
Integrin Signaling	0.984	0.0245	0	CAPN2,ITGAD,ITGB8,PFN2,TSPAN2
Neurotransmitter clearance	0.982	0.111	#NUM!	SLC6A3
OAS antiviral response	0.982	0.111	#NUM!	OASL
GDP-glucose Biosynthesis	0.982	0.111	#NUM!	HK2
Interferon gamma signaling	0.972	0.0319	#NUM!	GBP3,HLA-DQA1,OASL
Phagosome Formation	0.965	0.0182	-1.155	ADGRA3,AP1S1,C5AR2,GPR173,GPR183,HRH4,ITGAD,ITGB8,MYL4,PTGDR2,PTGER3,TIMD4
Glucose and Glucose-1-phosphate Degradation	0.939	0.1	#NUM!	HK2
Prostanoid Biosynthesis	0.939	0.1	#NUM!	HPGDS
Hepatic Fibrosis Signaling Pathway	0.923	0.0199	0	FGFR1,GLI3,ITGAD,ITGB8,MMP1,MYL4,PDGFRB,SDHA
Transcriptional activity of SMAD2/SMAD3:SMAD4 heterotrimer	0.923	0.0408	#NUM!	RBL1,WWTR1
Phase I - Functionalization of compounds	0.913	0.03	#NUM!	CBR3,CYP27A1,FDXR
PD-1, PD-L1 cancer immunotherapy pathway	0.913	0.03	#NUM!	HLA-DQA1,IL4,PDCD1LG2
Netrin-1 signaling	0.909	0.04	#NUM!	RGMB,TRPC3
Signaling by FGFR1	0.909	0.04	#NUM!	FGFR1,SPRY2
Neurotransmitter receptors and postsynaptic signal transmission	0.9	0.0909	#NUM!	NBEA
Erythrocytes take up carbon dioxide and release oxygen	0.9	0.0909	#NUM!	HBB
Metallothioneins bind metals	0.9	0.0909	#NUM!	MT1E
Aspartate and asparagine metabolism	0.9	0.0909	#NUM!	NAALAD2
Pexophagy	0.9	0.0909	#NUM!	EPAS1
Signaling by TGF-beta Receptor Complex	0.867	0.0377	#NUM!	ITGB8,ZFYVE9
UDP-N-acetyl-D-galactosamine Biosynthesis II	0.865	0.0833	#NUM!	HK2
Post-translational protein phosphorylation	0.849	0.028	#NUM!	CDH2,CSF1,LGALS1
Intrinsic Pathway for Apoptosis	0.842	0.0364	#NUM!	CDKN2A,YWHAQ
Interleukin-3, Interleukin-5 and GM-CSF signaling	0.842	0.0364	#NUM!	IL3RA,INPP5J
Chondroitin Sulfate Biosynthesis	0.842	0.0364	#NUM!	B3GAT1,HS6ST2
Erythropoietin Signaling Pathway	0.835	0.024	1	CD70,HBB,IL4,TRPC3
Mitochondrial iron-sulfur cluster biogenesis	0.833	0.0769	#NUM!	FDXR
Bile Acid Biosynthesis, Neutral Pathway	0.833	0.0769	#NUM!	CYP27A1
MSP-RON Signaling Pathway	0.817	0.0351	#NUM!	CSF1,IL3RA
Dermatan Sulfate Biosynthesis	0.817	0.0351	#NUM!	B3GAT1,HS6ST2
WNT/β-catenin Signaling	0.809	0.0234	#NUM!	CDH2,CDKN2A,DKK2,RARB
Autism Signaling Pathway	0.806	0.0201	0.447	CD70,CYP27A1,IL4,NLGN4Y,PCCA,RARB
Metabolism of water-soluble vitamins and cofactors	0.805	0.0345	#NUM!	PCCA,VNN2
Airway Pathology in Chronic Obstructive Pulmonary Disease	0.799	0.0265	#NUM!	CD70,IL4,MMP1
Bladder Cancer Signaling	0.792	0.0263	#NUM!	CDKN2A,MMP1,RBL1
Macrophage Alternative Activation Signaling Pathway	0.784	0.0229	-2	CSF1,EPAS1,HLA-DQA1,IL4
Sertoli Cell-Sertoli Cell Junction Signaling	0.778	0.0209	-0.447	AR,CDH2,CTNNA1,NECTIN1,OCLN
YAP1- and WWTR1 (TAZ)-stimulated gene expression	0.776	0.0667	#NUM!	WWTR1
Synthesis of Prostaglandins (PG) and Thromboxanes (TX)	0.776	0.0667	#NUM!	HPGDS
Fatty Acid Activation	0.776	0.0667	#NUM!	ACSM1
Pregnenolone Biosynthesis	0.776	0.0667	#NUM!	CYP27A1
Macrophage Classical Activation Signaling Pathway	0.771	0.0226	-1	CD70,HLA-DQA1,IL4,SDHA
Tumor Microenvironment Pathway	0.771	0.0226	0	CSF1,IL4,MMP1,PDCD1LG2
Synaptogenesis Signaling Pathway	0.765	0.0195	0	CDH2,EFNA5,NECTIN1,NLGN4Y,NSF,SYT7
D-myo-inositol (1,4,5)-trisphosphate Degradation	0.75	0.0625	#NUM!	INPP5J
IL-15 Production	0.746	0.025	#NUM!	FGFR1,PDGFRB,PTK7
RAB geranylgeranylation	0.739	0.0312	#NUM!	RAB38,RAB44
Transcriptional regulation of pluripotent stem cells	0.726	0.0588	#NUM!	EPAS1
1D-myo-inositol Hexakisphosphate Biosynthesis II (Mammalian)	0.726	0.0588	#NUM!	INPP5J
D-myo-inositol (1,3,4)-trisphosphate Biosynthesis	0.726	0.0588	#NUM!	INPP5J
S100 Family Signaling Pathway	0.726	0.0163	-1.732	ADGRA3,ANXA1,C5AR2,DEFA1 (includes others),FGFR1,GPR173,GPR183,HRH4,MMP1,OCLN,PTGDR2,PTGER3
Cardiac Hypertrophy Signaling (Enhanced)	0.713	0.0171	-1.633	ACE,CD70,FGFR1,IFNLR1,IL3RA,IL4,ITGAD,ITGB8,SMPDL3A
Collagen biosynthesis and modifying enzymes	0.708	0.0299	#NUM!	P3H3,SERPINH1
Senescence-Associated Secretory Phenotype (SASP)	0.708	0.0299	#NUM!	CDKN2A,CDKN2C
Pulmonary Fibrosis Idiopathic Signaling Pathway	0.705	0.0187	0	CDH2,FGFR1,IL4,MMP1,PDGFRB,WWTR1
Metabolism of Angiotensinogen to Angiotensins	0.704	0.0556	#NUM!	ACE
MHC class II antigen presentation	0.704	0.0238	#NUM!	AP1S1,HLA-DQA1,LAG3
Electron transport, ATP synthesis, and heat production by uncoupling proteins	0.697	0.0236	#NUM!	MT-ND3,MT-ND6,SDHA
Regulation of the Epithelial-Mesenchymal Transition Pathway	0.692	0.0209	#NUM!	CDH2,FGFR1,HMGA2,PDGFRB
FOXO-mediated transcription	0.683	0.0526	#NUM!	YWHAQ
γ-linolenate Biosynthesis II (Animals)	0.683	0.0526	#NUM!	ACSM1
Mitochondrial L-carnitine Shuttle Pathway	0.683	0.0526	#NUM!	ACSM1
Heparan Sulfate Biosynthesis	0.68	0.0286	#NUM!	B3GAT1,HS6ST2
Complement cascade	0.677	0.0231	#NUM!	C5AR2,CFH,IGKV5-2
HGF Signaling	0.677	0.0231	#NUM!	CDKN2A,ITGAD,ITGB8
G-Protein Coupled Receptor Signaling	0.677	0.0161	-1.508	ADGRA3,C5AR2,GPR173,GPR183,GPRIN1,HRH4,MYL4,PTGDR2,PTGER3,SMPDL3A,WWTR1
SNARE Signaling Pathway	0.664	0.0227	#NUM!	MYL4,NSF,SYT7
Signaling by Hippo	0.664	0.05	#NUM!	WWTR1
SUMOylation of transcription factors	0.664	0.05	#NUM!	CDKN2A
Class I peroxisomal membrane protein import	0.664	0.05	#NUM!	ABCD2
Apelin Liver Signaling Pathway	0.664	0.05	#NUM!	PDGFRB
COPII-mediated vesicle transport	0.662	0.0278	#NUM!	F8,NSF
Iron homeostasis signaling pathway	0.658	0.0226	#NUM!	EPAS1,HBB,PDGFRB
BBSome Signaling Pathway	0.656	0.0169	-2.828	ADGRA3,C5AR2,GLI3,GPR173,GPR183,HRH4,PTGDR2,PTGER3
Activation of anterior HOX genes in hindbrain during early embryogenesis	0.653	0.0274	#NUM!	HOXA3,RARB
Ephrin A Signaling	0.639	0.0221	#NUM!	EFNA5,EPAS1,MYL4
Costimulation by the CD28 family	0.636	0.0267	#NUM!	HLA-DQA1,PDCD1LG2
Macropinocytosis Signaling	0.636	0.0267	#NUM!	CSF1,ITGB8
Activated PKN1 stimulates transcription of AR regulated genes KLK2 and KLK3	0.627	0.0455	#NUM!	AR
Chaperone Mediated Autophagy	0.627	0.0455	#NUM!	HBB
Superpathway of D-myo-inositol (1,4,5)-trisphosphate Metabolism	0.627	0.0455	#NUM!	INPP5J
TCA Cycle II (Eukaryotic)	0.627	0.0455	#NUM!	SDHA
Signaling by NOTCH1	0.619	0.026	#NUM!	DLL1,NBEA
Pyrimidine Deoxyribonucleotides De Novo Biosynthesis I	0.61	0.0435	#NUM!	RRM1
Vitamin-C Transport	0.61	0.0435	#NUM!	TXNRD3
Axonal Guidance Signaling	0.604	0.0163	#NUM!	ACE,EFNA5,GLI3,ITGAD,ITGB8,MMP1,MYL4,PFN2
Oxidative Stress Induced Senescence	0.603	0.0253	#NUM!	CDKN2A,CDKN2C
Multiple Sclerosis Signaling Pathway	0.598	0.019	0	CAPN2,CD70,HLA-DQA1,IL4
G alpha (12/13) signalling events	0.595	0.025	#NUM!	ECT2,OBSCN
IL-17A Signaling in Fibroblasts	0.595	0.025	#NUM!	MMP1,SERPINH1
Mitochondrial Fatty Acid Beta-Oxidation	0.594	0.0417	#NUM!	PCCA
Generic Transcription Pathway	0.591	0.0165	-1.89	AR,RARB,ZNF334,ZNF662,ZNF667,ZNF727,ZNF74
BEX2 Signaling Pathway	0.588	0.0247	#NUM!	CDH2,LGALS1
WNT/SHH Axonal Guidance Signaling Pathway	0.587	0.0207	#NUM!	GLI3,TRPC3,YWHAQ
Sirtuin Signaling Pathway	0.582	0.0177	1.342	EPAS1,MT-ND3,MT-ND6,RARB,SDHA
Aryl Hydrocarbon Receptor Signaling	0.582	0.0205	#NUM!	CDKN2A,RARB,RBL1
Glutathione-mediated Detoxification	0.579	0.04	#NUM!	HPGDS
RHOGDI Signaling	0.567	0.0184	#NUM!	CDH2,ITGAD,ITGB8,MYL4
Effects of PIP2 hydrolysis	0.565	0.0385	#NUM!	TRPC3
Interleukin-20 family signaling	0.565	0.0385	#NUM!	IFNLR1
Estrogen-mediated S-phase Entry	0.565	0.0385	#NUM!	RBL1
Integrin cell surface interactions	0.558	0.0235	#NUM!	ITGAD,ITGB8
Nuclear Cytoskeleton Signaling Pathway	0.558	0.0183	0	CDH2,ITGAD,ITGB8,KIF1A
PDGF Signaling	0.551	0.0233	#NUM!	INPP5J,PDGFRB
Signaling by ALK	0.551	0.037	#NUM!	PRDM1
Role of Osteoblasts, Osteoclasts and Chondrocytes in Rheumatoid Arthritis	0.55	0.0181	#NUM!	CSF1,DKK2,IL4,MMP1
Parkinson's Signaling Pathway	0.542	0.017	1.342	CD70,IL4,MT-ND3,MT-ND6,SLC6A3
CREB Signaling in Neurons	0.539	0.0153	-2.333	ADGRA3,C5AR2,FGFR1,GPR173,GPR183,HRH4,PDGFRB,PTGDR2,PTGER3
Crosstalk between Dendritic Cells and Natural Killer Cells	0.538	0.0227	#NUM!	IL3RA,IL4
Glyoxylate metabolism and glycine degradation	0.538	0.0357	#NUM!	DDO
SUMOylation of intracellular receptors	0.538	0.0357	#NUM!	AR
RHO GTPases activate PKNs	0.538	0.0357	#NUM!	YWHAQ
Role of p14/p19ARF in Tumor Suppression	0.538	0.0357	#NUM!	CDKN2A
HOTAIR Regulatory Pathway	0.535	0.0194	#NUM!	AR,MEX3B,MMP1
Role of Osteoblasts in Rheumatoid Arthritis Signaling Pathway	0.534	0.0178	0	CD70,DKK2,IL4,MMP1
Pyroptosis Signaling Pathway	0.531	0.0225	#NUM!	GBP3,GSDMB
HEY1 Signaling Pathway	0.531	0.0192	#NUM!	AR,DLL1,MMP1
Actin Nucleation by ARP-WASP Complex	0.518	0.022	#NUM!	ITGAD,ITGB8
Activation of kainate receptors upon glutamate binding	0.513	0.0333	#NUM!	DLG3
EPH-Ephrin signaling	0.512	0.0217	#NUM!	ARHGEF28,EFNA5
Sertoli Cell-Germ Cell Junction Signaling Pathway (Enhanced)	0.506	0.0172	0	CDH2,CTNNA1,NECTIN1,OCLN
Small Cell Lung Cancer Signaling	0.505	0.0215	#NUM!	RARB,RBL1
Bile acid and bile salt metabolism	0.501	0.0323	#NUM!	CYP27A1
Glutamate binding, activation of AMPA receptors and synaptic plasticity	0.501	0.0323	#NUM!	NSF
RHO GTPases activate IQGAPs	0.501	0.0323	#NUM!	CTNNA1
Signaling by CSF1 (M-CSF) in myeloid cells	0.501	0.0323	#NUM!	CSF1
Thyroid Hormone Metabolism II (via Conjugation and/or Degradation)	0.501	0.0323	#NUM!	LARGE1
Sonic Hedgehog Signaling	0.501	0.0323	#NUM!	GLI3
Ribonucleotide Reductase Signaling Pathway	0.498	0.0184	#NUM!	CDKN2A,RRM1,WEE1
Transcriptional regulation by RUNX3	0.493	0.0211	#NUM!	CDKN2A,WWTR1
Activation of Matrix Metalloproteinases	0.489	0.0312	#NUM!	MMP1
rRNA processing	0.489	0.0312	#NUM!	MT-ND3
Airway Inflammation in Asthma	0.489	0.0312	#NUM!	IL4
Fatty Acid β-oxidation I	0.489	0.0312	#NUM!	ACSM1
Actin Cytoskeleton Signaling	0.484	0.0168	#NUM!	ITGAD,ITGB8,MYL4,PFN2
p75 NTR receptor-mediated signalling	0.481	0.0206	#NUM!	ECT2,OBSCN
Signaling by NOTCH2	0.479	0.0303	#NUM!	DLL1
Metabolism of steroid hormones	0.468	0.0294	#NUM!	FDXR
Cargo concentration in the ER	0.468	0.0294	#NUM!	F8
Late endosomal microautophagy	0.468	0.0294	#NUM!	HBB
Superpathway of Methionine Degradation	0.468	0.0294	#NUM!	PCCA
Coagulation System	0.458	0.0286	#NUM!	F8
Striated Muscle Contraction	0.448	0.0278	#NUM!	MYL4
Complement System	0.448	0.0278	#NUM!	CFH
Sleep REM Signaling Pathway	0.442	0.0192	#NUM!	CD70,IL4
NOD1/2 Signaling Pathway	0.442	0.017	#NUM!	CD70,DEFA1 (includes others),IL4
FXR/RXR Activation	0.442	0.017	#NUM!	CD70,CYP27A1,IL4
Notch Signaling	0.439	0.027	#NUM!	DLL1
Protein Sorting Signaling Pathway	0.438	0.0169	#NUM!	AP1S1,PLPP2,SERPINH1
Paxillin Signaling	0.437	0.019	#NUM!	ITGAD,ITGB8
Oxidative Phosphorylation	0.427	0.0187	#NUM!	MT-ND3,SDHA
Formation of Fibrin Clot (Clotting Cascade)	0.421	0.0256	#NUM!	F8
Transcriptional Regulation by VENTX	0.421	0.0256	#NUM!	CDKN2A
T Cell Exhaustion Signaling Pathway	0.42	0.015	2	HAVCR2,HLA-DQA1,LAG3,PDCD1LG2,PRDM1
Binding and Uptake of Ligands by Scavenger Receptors	0.417	0.0183	#NUM!	HBB,IGKV5-2
Signaling by FGFR3	0.412	0.025	#NUM!	SPRY2
Prostate Cancer Signaling	0.412	0.0182	#NUM!	AR,RBL1
RAF/MAP kinase cascade	0.41	0.0154	0	DLG3,FGFR1,IL3RA,PDGFRB
Signaling by Rho Family GTPases	0.404	0.0153	#NUM!	CDH2,ITGAD,ITGB8,MYL4
DAG and IP3 signaling	0.404	0.0244	#NUM!	NBEA
Gamma carboxylation, hypusine formation and arylsulfatase activation	0.404	0.0244	#NUM!	F8
DAP12 interactions	0.404	0.0244	#NUM!	KLRC2
Signaling by FGFR4	0.404	0.0244	#NUM!	SPRY2
Intrinsic Prothrombin Activation Pathway	0.404	0.0244	#NUM!	F8
IL-4 Signaling	0.398	0.0147	-1.342	GFI1,HLA-DQA1,IL4,PTGDR2,TIMP3
Leukocyte Extravasation Signaling	0.397	0.016	#NUM!	CTNNA1,MMP1,TIMP3
Defensins	0.396	0.0238	#NUM!	DEFA1 (includes others)
Interleukin-10 signaling	0.396	0.0238	#NUM!	CSF1
Coronavirus Replication Pathway	0.396	0.0238	#NUM!	ACE
Coronavirus Pathogenesis Pathway	0.394	0.0159	#NUM!	ACE,AR,RBL1
Neuregulin Signaling	0.389	0.0174	#NUM!	ITGAD,ITGB8
Smooth Muscle Contraction	0.388	0.0233	#NUM!	ANXA1
Signaling by Retinoic Acid	0.388	0.0233	#NUM!	RARB
TBC/RABGAPs	0.388	0.0233	#NUM!	OPTN
CDX Gastrointestinal Cancer Signaling Pathway	0.387	0.0157	#NUM!	CD70,DLL1,IL4
Chronic Myeloid Leukemia Signaling	0.386	0.0149	-1	CDKN2A,GLI3,IL4,RBL1
Fc Epsilon RI Signaling	0.384	0.0172	#NUM!	IL4,INPP5J
Virus Entry via Endocytic Pathways	0.384	0.0172	#NUM!	AP1S1,ITGB8
Cellular Effects of Sildenafil (Viagra)	0.383	0.0136	3	ADGRA3,C5AR2,CAPN2,GPR173,GPR183,HRH4,MYL4,PTGDR2,PTGER3
PI3K Cascade	0.381	0.0227	#NUM!	FGFR1
Dermatan Sulfate Biosynthesis (Late Stages)	0.381	0.0227	#NUM!	HS6ST2
BER (Base Excision Repair) Pathway	0.381	0.0227	#NUM!	CDKN2A
Transcriptional regulation of granulopoiesis	0.373	0.0222	#NUM!	GFI1
Role of OCT4 in Mammalian Embryonic Stem Cell Pluripotency	0.373	0.0222	#NUM!	TDRD7
nNOS Signaling in Neurons	0.373	0.0222	#NUM!	CAPN2
tRNA Splicing	0.373	0.0222	#NUM!	SMPDL3A
Ferroptosis Signaling Pathway	0.367	0.0167	#NUM!	RBL1,WWTR1
Pulmonary Healing Signaling Pathway	0.367	0.0152	#NUM!	FGFR1,MMP1,WWTR1
DNA damage-induced 14-3-3σ Signaling	0.366	0.0217	#NUM!	WEE1
ID1 Signaling Pathway	0.364	0.0152	#NUM!	CDKN2A,FGFR1,PTK7
Role of Tissue Factor in Cancer	0.364	0.0152	#NUM!	CSF1,MMP1,RBL1
RHOA Signaling	0.363	0.0165	#NUM!	MYL4,PFN2
Heme signaling	0.359	0.0213	#NUM!	HBB
Chondroitin Sulfate Biosynthesis (Late Stages)	0.359	0.0213	#NUM!	HS6ST2
L1CAM interactions	0.355	0.0163	#NUM!	DLG3,FGFR1
Pancreatic Adenocarcinoma Signaling	0.355	0.0163	#NUM!	CDKN2A,RBL1
Ephrin Receptor Signaling	0.354	0.0149	#NUM!	EFNA5,ITGAD,ITGB8
Histone Modification Signaling Pathway	0.353	0.0143	1	AR,CDKN2B-AS1,PRDM16,YWHAQ
Nicotine Degradation III	0.352	0.0208	#NUM!	LARGE1
CLEAR Signaling Pathway	0.351	0.0142	-2	FGFR1,FLCN,PDGFRB,YWHAQ
ROBO SLIT Signaling Pathway	0.351	0.0161	#NUM!	CDH2,PRDM16
TP53 Regulates Transcription of Cell Cycle Genes	0.346	0.0204	#NUM!	RBL1
RNA Polymerase I Transcription	0.346	0.0204	#NUM!	CAVIN1
Signaling by NOTCH3	0.346	0.0204	#NUM!	DLL1
Melanoma Signaling	0.346	0.0204	#NUM!	CDKN2A
Primary Immunodeficiency Signaling	0.346	0.0204	#NUM!	TAP2
PFKFB4 Signaling Pathway	0.346	0.0204	#NUM!	HK2
Signaling by EGFR	0.339	0.02	#NUM!	SPRY2
DNA Damage/Telomere Stress Induced Senescence	0.339	0.02	#NUM!	HMGA2
MYC Mediated Apoptosis Signaling	0.339	0.02	#NUM!	CDKN2A
Amyloid Processing	0.339	0.02	#NUM!	CAPN2
RHO GTPase cycle	0.339	0.0135	0	ARHGEF28,CAVIN1,DOCK5,ECT2,OBSCN,SLITRK5
B Cell Development	0.336	0.0145	#NUM!	HLA-DQA1,IGHV2-70D,IGKV5-2
Atherosclerosis Signaling	0.335	0.0156	#NUM!	CSF1,MMP1
E3 ubiquitin ligases ubiquitinate target proteins	0.333	0.0196	#NUM!	RNF152
Role of Osteoclasts in Rheumatoid Arthritis Signaling Pathway	0.328	0.0138	0	CSF1,CTNNA1,IL4,MMP1
Apoptotic execution phase	0.327	0.0192	#NUM!	OCLN
Role of Cytokines in Mediating Communication between Immune Cells	0.327	0.0192	#NUM!	IL4
Melatonin Degradation I	0.327	0.0192	#NUM!	LARGE1
Hepatic Cholestasis	0.324	0.0142	#NUM!	CD70,CYP27A1,IL4
Nicotine Degradation II	0.321	0.0189	#NUM!	LARGE1
Triacylglycerol Biosynthesis	0.321	0.0189	#NUM!	PLPP2
Phototransduction Pathway	0.321	0.0189	#NUM!	RGS9
Response to elevated platelet cytosolic Ca2+	0.32	0.0152	#NUM!	F8,TIMP3
Gα12/13 Signaling	0.32	0.0152	#NUM!	CDH2,MYL4
ERK/MAPK Signaling	0.319	0.0141	#NUM!	ITGAD,ITGB8,YWHAQ
Amino acids regulate mTORC1	0.315	0.0185	#NUM!	FLCN
Neutrophil Extracellular Trap Signaling Pathway	0.314	0.0133	-0.447	DEFA1 (includes others),MT-ND3,MT-ND6,SDHA,SIGLEC9
CGAS-STING Signaling Pathway	0.313	0.0149	#NUM!	CD70,IL4
RAC Signaling	0.313	0.0149	#NUM!	ITGAD,ITGB8
The citric acid (TCA) cycle and respiratory electron transport	0.31	0.0182	#NUM!	SDHA
HSP90 chaperone cycle for steroid hormone receptors in the presence of ligand	0.31	0.0182	#NUM!	AR
SUMOylation of chromatin organization proteins	0.31	0.0182	#NUM!	SATB2
Signaling by PTK6	0.31	0.0182	#NUM!	EPAS1
CD27 Signaling in Lymphocytes	0.31	0.0182	#NUM!	CD70
Serotonin Degradation	0.31	0.0182	#NUM!	LARGE1
Role of IL-17A in Arthritis	0.304	0.0179	#NUM!	MMP1
Reelin Signaling in Neurons	0.303	0.0146	#NUM!	ARHGEF28,CDH2
MSP-RON Signaling in Cancer Cells Pathway	0.3	0.0145	#NUM!	IL3RA,YWHAQ
TNF signaling	0.299	0.0175	#NUM!	OPTN
Retinoic acid Mediated Apoptosis Signaling	0.299	0.0175	#NUM!	RARB
Superpathway of Melatonin Degradation	0.299	0.0175	#NUM!	LARGE1
Role of Chondrocytes in Rheumatoid Arthritis Signaling Pathway	0.296	0.0144	#NUM!	CAPN2,MMP1
PIP3 activates AKT signaling	0.296	0.0144	#NUM!	FGFR1,PDGFRB
p70S6K Signaling	0.295	0.0132	#NUM!	IGHV2-70D,IGKV5-2,IL4,YWHAQ
Signaling by PDGF	0.294	0.0172	#NUM!	PDGFRB
Iron uptake and transport	0.294	0.0172	#NUM!	SLC22A17
Semaphorin Signaling in Neurons	0.289	0.0169	#NUM!	DPYSL4
Endometrial Cancer Signaling	0.289	0.0169	#NUM!	CTNNA1
SPINK1 General Cancer Pathway	0.289	0.0169	#NUM!	MT1E
Collagen degradation	0.284	0.0167	#NUM!	MMP1
Visual phototransduction	0.284	0.0167	#NUM!	RGS9
PCP (Planar Cell Polarity) Pathway	0.284	0.0167	#NUM!	PFN2
Protein Kinase A Signaling	0.283	0.0127	#NUM!	GLI3,MYL4,PTPRD,SMPDL3A,YWHAQ
Assembly of collagen fibrils and other multimeric structures	0.279	0.0164	#NUM!	LOXL4
NCAM signaling for neurite out-growth	0.279	0.0164	#NUM!	FGFR1
Cytoprotection by HMOX1	0.279	0.0164	#NUM!	HBB
Kinesins	0.279	0.0164	#NUM!	KIF1A
CDC42 Signaling	0.278	0.0128	#NUM!	HLA-DQA1,ITGAD,ITGB8,MYL4
Role of Pattern Recognition Receptors in Recognition of Bacteria and Viruses	0.277	0.0138	#NUM!	CD70,IL4
Stearate Biosynthesis I (Animals)	0.274	0.0161	#NUM!	ACSM1
Estrogen Receptor Signaling	0.272	0.0125	#NUM!	MMP1,MT-ND3,MT-ND6,MYL4,SDHA
Corticotropin Releasing Hormone Signaling	0.271	0.0136	#NUM!	GLI3,KRT1
Peroxisomal protein import	0.27	0.0159	#NUM!	DDO
Heparan Sulfate Biosynthesis (Late Stages)	0.27	0.0159	#NUM!	HS6ST2
Myelination Signaling Pathway	0.266	0.0126	-1	FGFR1,GLI3,ITGB8,PDGFRB
Semaphorin interactions	0.265	0.0156	#NUM!	DPYSL4
Mitotic Roles of Polo-Like Kinase	0.265	0.0156	#NUM!	WEE1
IL-10 Signaling	0.263	0.0133	#NUM!	HLA-DQA1,PRDM1
Necroptosis Signaling Pathway	0.26	0.0132	#NUM!	CAPN2,RBL1
Wound Healing Signaling Pathway	0.258	0.0127	#NUM!	CD70,IL4,MMP1
Breast Cancer Regulation by Stathmin1	0.257	0.0122	-2.646	ADGRA3,C5AR2,GPR173,GPR183,HRH4,PTGDR2,PTGER3
Degradation of the extracellular matrix	0.256	0.0152	#NUM!	MMP1
Role of JAK1 and JAK3 in γc Cytokine Signaling	0.256	0.0152	#NUM!	IL4
Remodeling of Epithelial Adherens Junctions	0.256	0.0152	#NUM!	CTNNA1
Ovarian Cancer Signaling	0.249	0.0129	#NUM!	CDKN2A,RBL1
Mitochondrial Dysfunction	0.247	0.0122	1	CAPN2,MT-ND3,MT-ND6,SDHA
Neddylation	0.243	0.0123	#NUM!	ASB8,EPAS1,OBSL1
Sperm Motility	0.241	0.0122	#NUM!	FGFR1,PDGFRB,PTK7
HMGB1 Signaling	0.241	0.0127	#NUM!	CD70,IL4
TP53 Regulates Transcription of DNA Repair Genes	0.24	0.0143	#NUM!	AP1S1
Basal Cell Carcinoma Signaling	0.24	0.0143	#NUM!	GLI3
Glioma Invasiveness Signaling	0.24	0.0143	#NUM!	TIMP3
Inhibition of ARE-Mediated mRNA Degradation Pathway	0.238	0.0126	#NUM!	CD70,YWHAQ
Translocation of SLC2A4 (GLUT4) to the plasma membrane	0.236	0.0141	#NUM!	YWHAQ
Interferon alpha/beta signaling	0.236	0.0141	#NUM!	OASL
Signaling by FGFR2	0.228	0.0137	#NUM!	SPRY2
Granulocyte Adhesion and Diapedesis	0.226	0.0122	#NUM!	HRH4,MMP1
Cellular response to hypoxia	0.225	0.0135	#NUM!	EPAS1
trans-Golgi Network Vesicle Budding	0.225	0.0135	#NUM!	AP1S1
ERK5 Signaling	0.225	0.0135	#NUM!	YWHAQ
SUMOylation of DNA damage response and repair proteins	0.221	0.0133	#NUM!	CDKN2A
Role of JAK family kinases in IL-6-type Cytokine Signaling	0.214	0.013	#NUM!	MMP1
Neurotrophin/TRK Signaling	0.214	0.013	#NUM!	SPRY2
RNA polymerase II transcribes snRNA genes	0.211	0.0128	#NUM!	INTS7
IL-3 Signaling	0.211	0.0128	#NUM!	IL3RA
Role of Hypercytokinemia/hyperchemokinemia in the Pathogenesis of Influenza	0.211	0.0128	#NUM!	IFNLR1
PI Metabolism	0.208	0.0127	#NUM!	INPP5J
Dopamine Receptor Signaling	0.208	0.0127	#NUM!	SLC6A3
Glycosaminoglycan metabolism	0.204	0.0125	#NUM!	B3GAT1
Glucose metabolism	0.204	0.0125	#NUM!	HK2
Role of BRCA1 in DNA Damage Response	0.204	0.0125	#NUM!	RBL1
Dilated Cardiomyopathy Signaling Pathway	0	0.00667	#NUM!	MYL4
Neurovascular Coupling Signaling Pathway	0	0.00459	#NUM!	TRPC3
Oxytocin Signaling Pathway	0	0.00366	#NUM!	MYL4
IL-13 Signaling Pathway	0	0.00885	#NUM!	IL4
Immunogenic Cell Death Signaling Pathway	0	0.0119	#NUM!	ANXA1
Pathogen Induced Cytokine Storm Signaling Pathway	0	0.0121	0	CD70,HLA-DQA1,IL4,PRDM1
Natural Killer Cell Signaling	0	0.00532	#NUM!	KLRC2
Amyotrophic Lateral Sclerosis Signaling	0	0.00893	#NUM!	CAPN2
Huntington's Disease Signaling	0	0.0108	#NUM!	CAPN2,NSF,SDHA
Chaperone Mediated Autophagy Signaling Pathway	0	0.00509	#NUM!	HK2,MMP1
IL-33 Signaling Pathway	0	0.00588	#NUM!	IL4
ABRA Signaling Pathway	0	0.0115	#NUM!	IL4
DHCR24 Signaling Pathway	0	0.00735	#NUM!	AR
Adrenergic Receptor Signaling Pathway (Enhanced)	0	0.0104	#NUM!	CD70,IL4
GABAergic Receptor Signaling Pathway (Enhanced)	0	0.00725	#NUM!	NLGN4Y
Glutaminergic Receptor Signaling Pathway (Enhanced)	0	0.00317	#NUM!	NSF
Cachexia Signaling Pathway	0	0.00857	#NUM!	CAPN2,CD70,IL4
ISGylation Signaling Pathway	0	0.0098	#NUM!	IFNLR1
NFKBIE Signaling Pathway	0	0.00452	#NUM!	CD70
Orexin Signaling Pathway	0	0.0087	#NUM!	PRDM16,TRPC3
LPS/IL-1 Mediated Inhibition of RXR Function	0	0.00901	#NUM!	ACSM1,HS6ST2
p53 Signaling	0	0.0104	#NUM!	CDKN2A
Opioid Signalling	0	0.0111	#NUM!	NBEA
Signaling by VEGF	0	0.00935	#NUM!	CTNNA1
Immunoregulatory interactions between a Lymphoid and a non-Lymphoid cell	0	0.00515	#NUM!	IGKV5-2
TCF dependent signaling in response to WNT	0	0.00521	#NUM!	DKK2
TCR signaling	0	0.0082	#NUM!	HLA-DQA1
Cell surface interactions at the vascular wall	0	0.00962	#NUM!	IGKV5-2,MMP1
Fcgamma receptor (FCGR) dependent phagocytosis	0	0.00654	#NUM!	IGKV5-2
Fc epsilon receptor (FCERI) signaling	0	0.00495	#NUM!	IGKV5-2
Cellular response to heat stress	0	0.0103	#NUM!	SERPINH1
Signaling by ROBO receptors	0	0.0087	#NUM!	PFN2
ABC-family proteins mediated transport	0	0.01	#NUM!	ABCD2
Protein folding	0	0.0103	#NUM!	RGS9
G alpha (q) signalling events	0	0.0116	#NUM!	ANXA1,UTS2
Platelet homeostasis	0	0.0118	#NUM!	TRPC3
Transport of bile salts and organic acids, metal ions and amine compounds	0	0.012	#NUM!	SLC6A3
Transport of inorganic cations/anions and amino acids/oligopeptides	0	0.00962	#NUM!	SLC9A9
Sphingolipid metabolism	0	0.0115	#NUM!	SGMS2
Activation of NMDA receptors and postsynaptic events	0	0.012	#NUM!	DLG3
Interleukin-1 family signaling	0	0.00781	#NUM!	IL4
Mitotic G2-G2/M phases	0	0.0102	#NUM!	OPTN,WEE1
O-linked glycosylation	0	0.00909	#NUM!	LARGE1
Mitochondrial translation	0	0.0105	#NUM!	MRPS10
Cardiac conduction	0	0.00775	#NUM!	WWTR1
Hedgehog 'off' state	0	0.00893	#NUM!	GLI3
TP53 Regulates Metabolic Genes	0	0.0115	#NUM!	YWHAQ
Hedgehog 'on' state	0	0.0118	#NUM!	GLI3
RHO GTPases Activate Formins	0	0.00719	#NUM!	PFN2
Deubiquitination	0	0.00391	#NUM!	AR
Major pathway of rRNA processing in the nucleolus and cytosol	0	0.00552	#NUM!	ERI1
Neutrophil degranulation	0	0.0106	-1.342	DEFA1 (includes others),HBB,KRT1,RAB44,SIGLEC9
Keratinization	0	0.00935	#NUM!	KRT1,PKP2
COPI-mediated anterograde transport	0	0.0099	#NUM!	NSF
Intra-Golgi and retrograde Golgi-to-ER traffic	0	0.00985	#NUM!	KIF1A,NSF
S Phase	0	0.0101	#NUM!	WEE1
Cell Cycle Checkpoints	0	0.0112	#NUM!	CDKN2A,WEE1,YWHAQ
RAB GEFs exchange GTP for GDP on RABs	0	0.0114	#NUM!	RAB38
Transcriptional regulation by RUNX1	0	0.0069	#NUM!	OCLN
Expression and translocation of olfactory receptors	0	0.00269	#NUM!	OR7D2
KEAP1-NFE2L2 pathway	0	0.0112	#NUM!	CDKN2A
Class I MHC mediated antigen processing and presentation	0	0.00535	#NUM!	ASB8,TAP2
Signaling by the B Cell Receptor (BCR)	0	0.00606	#NUM!	IGKV5-2
Ion channel transport	0	0.0109	#NUM!	MCOLN2,TRPC3
Acute Phase Response Signaling	0	0.00549	#NUM!	F8
NAFLD Signaling Pathway	0	0.00935	#NUM!	CD70,IL4
Pancreatic Secretion Signaling Pathway	0	0.00837	#NUM!	NSF,TRPC3
Sleep NREM Signaling Pathway	0	0.00885	#NUM!	YWHAQ
Cohesin Chromatin Regulation Pathway	0	0.00427	#NUM!	HBB
14-3-3-mediated Signaling	0	0.008	#NUM!	YWHAQ
Clathrin-mediated Endocytosis Signaling	0	0.00976	#NUM!	AP1S1,ITGB8
IL-8 Signaling	0	0.00488	#NUM!	DEFA1 (includes others)
IL-12 Signaling and Production in Macrophages	0	0.00459	#NUM!	IL4
Role of PKR in Interferon Induction and Antiviral Response	0	0.00758	#NUM!	PDGFRB
Role of NFAT in Regulation of the Immune Response	0	0.0057	#NUM!	HLA-DQA1,IGHV2-70D,IGKV5-2
FcγRIIB Signaling in B Lymphocytes	0	0.00778	#NUM!	IGHV2-70D,IGKV5-2
Calcium-induced T Lymphocyte Apoptosis	0	0.00889	#NUM!	CAPN2,HLA-DQA1
IL-17 Signaling	0	0.0112	#NUM!	CD70,IL4
CXCR4 Signaling	0	0.00606	#NUM!	MYL4
CTLA4 Signaling in Cytotoxic T Lymphocytes	0	0.00581	#NUM!	AP1S1,HLA-DQA1
T Helper Cell Differentiation	0	0.00833	#NUM!	HLA-DQA1,IL4
CD28 Signaling in T Helper Cells	0	0.00353	#NUM!	HLA-DQA1
IL-15 Signaling	0	0.0119	#NUM!	IGHV2-70D,IGKV5-2,IL4
Dendritic Cell Maturation	0	0.00283	#NUM!	HLA-DQA1
HIF1α Signaling	0	0.00985	#NUM!	HK2,MMP1
Relaxin Signaling	0	0.00667	#NUM!	SMPDL3A
Renin-Angiotensin Signaling	0	0.00833	#NUM!	ACE
Docosahexaenoic Acid (DHA) Signaling	0	0.00412	#NUM!	SYT7
Thrombin Signaling	0	0.00913	#NUM!	ARHGEF28,MYL4
Cardiac Hypertrophy Signaling	0	0.00397	#NUM!	MYL4
ICOS-ICOSL Signaling in T Helper Cells	0	0.00366	#NUM!	HLA-DQA1
Human Embryonic Stem Cell Pluripotency	0	0.0103	#NUM!	FGFR1,PDGFRB
DNA Methylation and Transcriptional Repression Signaling	0	0.0104	#NUM!	RBL1
Androgen Signaling	0	0.00606	#NUM!	AR
Germ Cell-Sertoli Cell Junction Signaling	0	0.0121	#NUM!	CDH2,CTNNA1
Type I Diabetes Mellitus Signaling	0	0.00362	#NUM!	HLA-DQA1
Allograft Rejection Signaling	0	0.00913	#NUM!	HLA-DQA1,IL4
Autoimmune Thyroid Disease Signaling	0	0.00909	#NUM!	HLA-DQA1,IL4
Graft-versus-Host Disease Signaling	0	0.00465	#NUM!	HLA-DQA1
Type II Diabetes Mellitus Signaling	0	0.00671	#NUM!	ACSM1
Production of Nitric Oxide and Reactive Oxygen Species in Macrophages	0	0.00535	#NUM!	IL4
Colorectal Cancer Metastasis Signaling	0	0.0076	#NUM!	MMP1,PTGER3
Communication between Innate and Adaptive Immune Cells	0	0.00718	#NUM!	IGHV2-70D,IGKV5-2,IL4
Sphingosine-1-phosphate Signaling	0	0.00862	#NUM!	PDGFRB
Systemic Lupus Erythematosus Signaling	0	0.00368	#NUM!	IGHV2-70D,IGKV5-2
ILK Signaling	0	0.0103	#NUM!	ITGB8,MYL4
Hereditary Breast Cancer Signaling	0	0.00746	#NUM!	WEE1
Phospholipase C Signaling	0	0.00826	#NUM!	IGHV2-70D,IGKV5-2,ITGAD,ITGB8,MYL4
HER-2 Signaling in Breast Cancer	0	0.00905	#NUM!	ITGB8,RBL1
Altered T Cell and B Cell Signaling in Rheumatoid Arthritis	0	0.0116	#NUM!	CSF1,HLA-DQA1,IGHV2-70D,IGKV5-2,IL4
Role of Macrophages, Fibroblasts and Endothelial Cells in Rheumatoid Arthritis	0	0.00958	#NUM!	CSF1,DKK2,MMP1
Regulation of eIF4 and p70S6K Signaling	0	0.0114	#NUM!	ITGAD,ITGB8
Glioblastoma Multiforme Signaling	0	0.012	#NUM!	CDKN2A,PDGFRB
Neuroprotective Role of THOP1 in Alzheimer's Disease	0	0.00901	#NUM!	ACE
NUR77 Signaling in T Lymphocytes	0	0.00402	#NUM!	HLA-DQA1
PKCθ Signaling in T Lymphocytes	0	0.00308	#NUM!	HLA-DQA1
OX40 Signaling Pathway	0	0.00461	#NUM!	HLA-DQA1
PI3K Signaling in B Lymphocytes	0	0.00965	#NUM!	IGHV2-70D,IGKV5-2,IL4
Gap Junction Signaling	0	0.00631	#NUM!	CDH2,PDGFRB
Hematopoiesis from Pluripotent Stem Cells	0	0.00966	#NUM!	CSF1,IL4
Transcriptional Regulatory Network in Embryonic Stem Cells	0	0.00621	#NUM!	FGFR1
Netrin Signaling	0	0.0118	#NUM!	DPYSL4,NSF
Superpathway of Inositol Phosphate Compounds	0	0.00442	#NUM!	INPP5J
3-phosphoinositide Degradation	0	0.00538	#NUM!	INPP5J
Antioxidant Action of Vitamin C	0	0.00917	#NUM!	TXNRD3
Gαi Signaling	0	0.0073	#NUM!	PTGER3
Agranulocyte Adhesion and Diapedesis	0	0.0109	#NUM!	MMP1,MYL4
TEC Kinase Signaling	0	0.00578	#NUM!	ITGAD,ITGB8
Adipogenesis pathway	0	0.00735	#NUM!	FGFR1
Cardiac β-adrenergic Signaling	0	0.00565	#NUM!	SMPDL3A
Protein Ubiquitination Pathway	0	0.00376	#NUM!	TAP2
FGF Signaling	0	0.0118	#NUM!	FGFR1
GABA Receptor Signaling	0	0.00769	#NUM!	NSF
Xenobiotic Metabolism Signaling	0	0.0037	#NUM!	HS6ST2
B Cell Receptor Signaling	0	0.00852	#NUM!	IGHV2-70D,IGKV5-2,INPP5J
Serotonin Receptor Signaling	0	0.00667	#NUM!	OCLN,RBL1,TRPC3
Insulin Receptor Signaling	0	0.00741	#NUM!	INPP5J
PPAR Signaling	0	0.00962	#NUM!	PDGFRB
IGF-1 Signaling	0	0.00971	#NUM!	YWHAQ
cAMP-mediated signaling	0	0.00877	#NUM!	PTGER3,SMPDL3A
TGF-β Signaling	0	0.0103	#NUM!	ZFYVE9
Apoptosis Signaling	0	0.0098	#NUM!	CAPN2
NF-κB Signaling	0	0.00588	#NUM!	FGFR1,PDGFRB
T Cell Receptor Signaling	0	0.00571	#NUM!	HLA-DQA1,IL4
Phagosome Maturation	0	0.00654	#NUM!	NSF
Autophagy	0	0.00472	#NUM!	OPTN
Sumoylation Pathway	0	0.0099	#NUM!	AR
Neuroinflammation Signaling Pathway	0	0.00658	#NUM!	HLA-DQA1,IL4
Opioid Signaling Pathway	0	0.00365	#NUM!	RGS9
Adrenomedullin signaling pathway	0	0.00521	#NUM!	CFH
Apelin Cardiomyocyte Signaling Pathway	0	0.0103	#NUM!	MYL4
Systemic Lupus Erythematosus in T Cell Signaling Pathway	0	0.00529	#NUM!	CD70,HLA-DQA1
Systemic Lupus Erythematosus in B Cell Signaling Pathway	0	0.0115	#NUM!	CD70,IGHV2-70D,IGKV5-2,IL4,INPP5J
Senescence Pathway	0	0.0103	#NUM!	CAPN2,CDKN2A,RBL1
Xenobiotic Metabolism CAR Signaling Pathway	0	0.00585	#NUM!	HS6ST2
Xenobiotic Metabolism PXR Signaling Pathway	0	0.00571	#NUM!	HS6ST2
Insulin Secretion Signaling Pathway	0	0.00372	#NUM!	NSF
Regulation of the Epithelial Mesenchymal Transition in Development Pathway	0	0.0118	#NUM!	GLI3
MSP-RON Signaling in Macrophages Pathway	0	0.0087	#NUM!	HLA-DQA1
Calcium Signaling	0	0.00948	#NUM!	MYL4,TRPC3
Eicosanoid Signaling	0	0.0109	#NUM!	AP1S1,HPGDS,PTGER3

## Sheet: Table S3
Supplemental Table 3. Genes differentially affected by exercise pediatric cancer survivors compared to controls.
	log2FoldChange	pvalue	padj	hgnc_symbol
ENSG00000162444	-3.62311	0.00103813	0.920033	RBP7
ENSG00000211787	-3.1941	0.00379227	1	TRAV8-3
ENSG00000182580	-2.96774	0.00433352	1	EPHB3
ENSG00000163221	-2.95137	0.0012654	0.938361	S100A12
ENSG00000074964	-2.88799	0.000499299	0.86393	ARHGEF10L
ENSG00000103569	-2.80728	0.000220346	0.667207	AQP9
ENSG00000250510	-2.79725	0.000460243	0.85298	GPR162
ENSG00000153823	-2.71026	0.00474228	1	PID1
ENSG00000170458	-2.55404	0.00252958	1	CD14
ENSG00000148680	-2.54844	0.00839909	1	HTR7
ENSG00000150540	-2.48737	9.08e-05	0.667207	HNMT
ENSG00000179542	-2.44287	0.0024981	1	SLITRK4
ENSG00000233901	-2.42804	0.00546402	1	LINC01503
ENSG00000171049	-2.41184	0.000448494	0.85298	FPR2
ENSG00000111961	-2.40655	0.00124068	0.938361	SASH1
ENSG00000038427	-2.3887	0.00639302	1	VCAN
ENSG00000089169	-2.34045	0.000974197	0.890341	RPH3A
ENSG00000124731	-2.32897	0.00185505	1	TREM1
ENSG00000186205	-2.31113	0.00163039	1	MTARC1
ENSG00000106341	-2.31016	0.00902553	1	PPP1R17
ENSG00000138061	-2.29271	0.00570837	1	CYP1B1
ENSG00000111181	-2.28723	0.00597927	1	SLC6A12
ENSG00000134571	-2.28499	0.000658436	0.8821	MYBPC3
ENSG00000106565	-2.27995	0.00437088	1	TMEM176B
ENSG00000180061	-2.27043	0.0050805	1	TMEM150B
ENSG00000121316	-2.24169	0.00208923	1	PLBD1
ENSG00000164125	-2.23675	0.00674479	1	GASK1B
ENSG00000186407	-2.23104	0.00011169	0.667207	CD300E
ENSG00000101916	-2.20757	0.00191156	1	TLR8
ENSG00000257495	-2.15737	0.00974725	1	KRT73-AS1
ENSG00000141505	-2.15376	0.00386643	1	ASGR1
ENSG00000019169	-2.12626	0.00986278	1	MARCO
ENSG00000132669	-2.1254	0.000944766	0.890341	RIN2
ENSG00000143382	-2.07602	6.48e-06	0.235411	ADAMTSL4
ENSG00000173372	-2.03469	0.00281984	1	C1QA
ENSG00000002933	-1.99401	0.00539318	1	TMEM176A
ENSG00000085265	-1.9906	0.00305867	1	FCN1
ENSG00000166928	-1.98977	5.05e-05	0.667207	MS4A14
ENSG00000159713	-1.98105	0.000134238	0.667207	TPPP3
ENSG00000182782	-1.96836	0.00469138	1	HCAR2
ENSG00000239961	-1.96647	0.00282811	1	LILRA4
ENSG00000243264	-1.96363	0.00544417	1	IGKV2D-29
ENSG00000110077	-1.93749	0.00812865	1	MS4A6A
ENSG00000010610	-1.93053	0.00173887	1	CD4
ENSG00000100095	-1.92784	0.00129613	0.941924	SEZ6L
ENSG00000197353	-1.91562	0.00261745	1	LYPD2
ENSG00000171051	-1.90297	0.00467063	1	FPR1
ENSG00000196209	-1.89566	0.00504483	1	SIRPB2
ENSG00000121552	-1.88332	0.00710409	1	CSTA
ENSG00000168913	-1.86428	0.00702637	1	ENHO
ENSG00000197249	-1.85136	0.000425175	0.85298	SERPINA1
ENSG00000204103	-1.84456	0.000632656	0.8821	MAFB
ENSG00000233038	-1.83212	0.000823816	0.8821	PTPRN2-AS1
ENSG00000140044	-1.81237	0.000598922	0.8821	JDP2
ENSG00000151490	-1.80529	0.000978234	0.890341	PTPRO
ENSG00000244482	-1.8011	0.00357509	1	LILRA6
ENSG00000131042	-1.79959	0.000441824	0.85298	LILRB2
ENSG00000155465	-1.78382	0.00116104	0.938361	SLC7A7
ENSG00000103313	-1.77727	0.0016731	1	MEFV
ENSG00000014257	-1.76511	0.000468302	0.85298	ACP3
ENSG00000165168	-1.75093	0.0018733	1	CYBB
ENSG00000233392	-1.74928	0.000469496	0.85298	UICLM
ENSG00000171777	-1.74832	0.00098012	0.890341	RASGRP4
ENSG00000187116	-1.73591	0.00111403	0.938361	LILRA5
ENSG00000116701	-1.73348	0.00329774	1	NCF2
ENSG00000018280	-1.72785	0.000825391	0.8821	SLC11A1
ENSG00000175591	-1.70835	0.00387657	1	P2RY2
ENSG00000135678	-1.70718	0.00861455	1	CPM
ENSG00000091106	-1.68515	0.000360805	0.85298	NLRC4
ENSG00000183779	-1.68235	0.000198937	0.667207	ZNF703
ENSG00000215458	-1.6806	0.000202467	0.667207	AATBC
ENSG00000101336	-1.67167	0.000803823	0.8821	HCK
ENSG00000255398	-1.65919	0.00117459	0.938361	HCAR3
ENSG00000104974	-1.65385	0.000654809	0.8821	LILRA1
ENSG00000182022	-1.65275	0.000571536	0.8821	CHST15
ENSG00000166927	-1.64913	0.00155057	1	MS4A7
ENSG00000248810	-1.64857	0.00237031	1	LINC02432
ENSG00000182578	-1.64565	0.00170057	1	CSF1R
ENSG00000073737	-1.6378	0.00370749	1	DHRS9
ENSG00000186818	-1.63527	0.0012444	0.938361	LILRB4
ENSG00000235568	-1.62739	0.00296005	1	NFAM1
ENSG00000198223	-1.6185	0.000265132	0.741063	CSF2RA
ENSG00000174059	-1.61503	0.0019621	1	CD34
ENSG00000204472	-1.58562	0.00297638	1	AIF1
ENSG00000138119	-1.5855	0.00241694	1	MYOF
ENSG00000204577	-1.57571	0.0055919	1	LILRB3
ENSG00000140287	-1.56998	0.00915796	1	HDC
ENSG00000163220	-1.5696	0.00940343	1	S100A9
ENSG00000126759	-1.55803	0.00240161	1	CFP
ENSG00000224397	-1.55564	0.00301152	1	PELATON
ENSG00000155130	-1.5338	0.00465183	1	NA
ENSG00000182853	-1.53233	0.00229654	1	VMO1
ENSG00000163625	-1.53092	0.00795424	1	WDFY3
ENSG00000185215	-1.52928	0.00669737	1	TNFAIP2
ENSG00000101307	-1.52511	0.00444123	1	SIRPB1
ENSG00000186074	-1.52472	0.00133032	0.947812	CD300LF
ENSG00000123384	-1.52436	0.0051634	1	LRP1
ENSG00000160883	-1.50912	0.00560947	1	HK3
ENSG00000120949	-1.50809	0.00234041	1	TNFRSF8
ENSG00000216490	-1.50795	0.00787846	1	IFI30
ENSG00000120708	-1.50285	0.00206273	1	TGFBI
ENSG00000125538	-1.50147	0.00427348	1	IL1B
ENSG00000197629	-1.49042	0.00275135	1	MPEG1
ENSG00000109743	-1.48346	0.00169392	1	BST1
ENSG00000181631	-1.48234	0.00375976	1	P2RY13
ENSG00000163629	-1.47982	0.00646714	1	PTPN13
ENSG00000183023	-1.47235	0.00120792	0.938361	SLC8A1
ENSG00000131355	-1.47127	0.00603415	1	ADGRE3
ENSG00000135047	-1.46	0.00329926	1	CTSL
ENSG00000157240	-1.45442	0.00410785	1	FZD1
ENSG00000222009	-1.45225	0.00362381	1	BTBD19
ENSG00000131398	-1.44786	0.00135778	0.948777	KCNC3
ENSG00000197405	-1.43631	0.0064277	1	C5AR1
ENSG00000082397	-1.4256	0.00936644	1	EPB41L3
ENSG00000004799	-1.40167	0.00645502	1	PDK4
ENSG00000134955	-1.37816	0.00233804	1	SLC37A2
ENSG00000012223	-1.3778	0.00568393	1	LTF
ENSG00000114812	-1.36319	0.000873754	0.890341	VIPR1
ENSG00000185924	-1.34625	0.00810611	1	RTN4RL1
ENSG00000175489	-1.33446	0.00279426	1	LRRC25
ENSG00000172243	-1.33439	0.00611011	1	CLEC7A
ENSG00000066336	-1.29441	0.00499101	1	SPI1
ENSG00000196576	-1.29424	0.00307396	1	PLXNB2
ENSG00000159128	-1.27875	0.0080263	1	IFNGR2
ENSG00000072952	-1.27533	0.00978016	1	IRAG1
ENSG00000166428	-1.25994	0.00201135	1	PLD4
ENSG00000174837	-1.25502	0.00811498	1	ADGRE1
ENSG00000255197	-1.23774	0.00302097	1	SLC39A13-AS1
ENSG00000129757	-1.23053	0.00158053	1	CDKN1C
ENSG00000161921	-1.22845	0.00716031	1	CXCL16
ENSG00000157827	-1.21828	0.00160795	1	FMNL2
ENSG00000127507	-1.21239	0.00495364	1	ADGRE2
ENSG00000173334	-1.1838	0.000174434	0.667207	TRIB1
ENSG00000188906	-1.17193	0.00856323	1	LRRK2
ENSG00000160593	-1.17155	0.0025354	1	JAML
ENSG00000107954	-1.16794	0.000206411	0.667207	NEURL1
ENSG00000166825	-1.16692	0.00534478	1	ANPEP
ENSG00000137462	-1.15232	0.00495003	1	TLR2
ENSG00000214212	-1.11988	0.000187424	0.667207	C19orf38
ENSG00000204634	-1.10889	0.000825341	0.8821	TBC1D8
ENSG00000020577	-1.10723	0.00774647	1	SAMD4A
ENSG00000198598	-1.10376	0.00436919	1	MMP17
ENSG00000106066	-1.08264	0.0064452	1	CPVL
ENSG00000139132	-1.03198	0.00329704	1	FGD4
ENSG00000110446	-1.01348	0.00590872	1	SLC15A3
ENSG00000187164	-1.01033	0.00712593	1	SHTN1
ENSG00000033627	-0.948411	0.00604681	1	ATP6V0A1
ENSG00000025039	-0.917524	0.00700529	1	RRAGD
ENSG00000182247	-0.915799	0.00569029	1	UBE2E2
ENSG00000145391	-0.898746	0.00568628	1	SETD7
ENSG00000196372	-0.860012	0.00176732	1	ASB13
ENSG00000137393	-0.854556	0.00522809	1	RNF144B
ENSG00000136026	-0.78865	0.00511376	1	CKAP4
ENSG00000136867	-0.772161	0.00211029	1	SLC31A2
ENSG00000241399	-0.756688	0.0092047	1	CD302
ENSG00000173801	-0.678049	0.00656336	1	JUP
ENSG00000180155	-0.607323	0.00748284	1	LYNX1
ENSG00000149591	-0.472957	0.00905418	1	TAGLN
ENSG00000119537	-0.284397	0.00607521	1	KDSR
ENSG00000049449	-0.259948	0.0069458	1	RCN1
ENSG00000143971	-0.199004	0.0096704	1	ETAA1
ENSG00000135521	-0.194	0.0081697	1	LTV1
ENSG00000186298	-0.154829	0.00696756	1	PPP1CC
ENSG00000104714	0.166098	0.00115556	0.938361	ERICH1
ENSG00000131788	0.178153	0.00752983	1	PIAS3
ENSG00000075240	0.197974	0.000765548	0.8821	GRAMD4
ENSG00000105339	0.225663	0.00402647	1	DENND3
ENSG00000004399	0.245621	0.00274037	1	PLXND1
ENSG00000162927	0.31684	0.00213418	1	PUS10
ENSG00000140332	0.342471	0.000915952	0.890341	TLE3
ENSG00000152784	0.344488	0.00208987	1	PRDM8
ENSG00000186810	0.371579	0.000731738	0.8821	CXCR3
ENSG00000158555	0.441187	0.000566573	0.8821	GDPD5
ENSG00000230373	0.495441	0.00344407	1	GOLGA6L5P
ENSG00000205810	0.639525	0.00166114	1	KLRC3
ENSG00000182257	0.717897	0.00819203	1	PRR34
ENSG00000211697	0.807324	0.00532532	1	TRGV5
ENSG00000172803	0.866336	0.00752732	1	SNX32
ENSG00000259416	2.35179	0.00926176	1	LINC02883

## Sheet: Table S4
Supplemental Table 4. Canonical pathways differently altered by acute exercise in survivors of acute lymphoblastic leukemia compared to controls
© 2000-2024 QIAGEN. All rights reserved.
Ingenuity Canonical Pathways	-log(B-H p-value)	Ratio	z-score	Molecules
Neutrophil degranulation	9.77	0.0529	-5	ACP3,ADGRE3,ANPEP,ATP6V0A1,BST1,C5AR1,CD14,CFP,CKAP4,CYBB,FCN1,FPR1,FPR2,HK3,JUP,LILRB2,LILRB3,LTF,NFAM1,S100A12,S100A9,SERPINA1,SIRPB1,SLC11A1,TLR2
Immunoregulatory interactions between a Lymphoid and a non-Lymphoid cell	4.56	0.0619	-3.464	CD300E,CD300LF,CD34,JAML,LILRA1,LILRA4,LILRA5,LILRA6,LILRB2,LILRB3,LILRB4,TREM1
Phagosome Formation	4.41	0.0318	-4.583	ADGRE1,ADGRE2,ADGRE3,C5AR1,CD14,CLEC7A,FPR1,FPR2,FZD1,GPR162,HCAR2,HCAR3,HCK,HTR7,MARCO,P2RY13,P2RY2,PLD4,TLR2,TLR8,VIPR1
S100 Family Signaling Pathway	3.19	0.0271	-4.472	ADGRE1,ADGRE2,ADGRE3,C5AR1,CYBB,FPR1,FPR2,FZD1,GPR162,HCAR2,HCAR3,HTR7,IL1B,MMP17,NCF2,P2RY13,P2RY2,S100A12,S100A9,VIPR1
BBSome Signaling Pathway	2.25	0.0295	-3.742	ADGRE1,ADGRE2,ADGRE3,C5AR1,FPR1,FPR2,FZD1,GPR162,HCAR2,HCAR3,HTR7,P2RY13,P2RY2,VIPR1
Class A/1 (Rhodopsin-like receptors)	2.25	0.0358	-2.714	C5AR1,CXCL16,CXCR3,FPR1,FPR2,HCAR2,HCAR3,HTR7,P2RY13,P2RY2,XK
Breast Cancer Regulation by Stathmin1	2.04	0.026	-3.873	ADGRE1,ADGRE2,ADGRE3,C5AR1,FPR1,FPR2,FZD1,GPR162,HCAR2,HCAR3,HTR7,P2RY13,P2RY2,PPP1CC,VIPR1
Role of Pattern Recognition Receptors in Recognition of Bacteria and Viruses	1.82	0.0483	-2.236	C1QA,C5AR1,CLEC7A,IL1B,NLRC4,TLR2,TLR8
TREM1 Signaling	1.73	0.0704	-2.236	IL1B,NLRC4,TLR2,TLR8,TREM1
Neutrophil Extracellular Trap Signaling Pathway	1.7	0.0292	-2.714	C1QA,CD14,CLEC7A,CYBB,FPR1,HCK,IL1B,LTF,NCF2,TLR2,TLR8
Granulocyte Adhesion and Diapedesis	1.7	0.0427	#NUM!	C5AR1,CXCL16,CXCR3,FPR1,FPR2,IL1B,MMP17
CREB Signaling in Neurons	1.7	0.0238	-3.742	ADGRE1,ADGRE2,ADGRE3,C5AR1,FPR1,FPR2,FZD1,GPR162,HCAR2,HCAR3,HTR7,P2RY13,P2RY2,VIPR1
Pathogen Induced Cytokine Storm Signaling Pathway	1.7	0.0303	-2.53	CLEC7A,CSF2RA,CXCL16,CXCR3,IFNGR2,IL1B,NLRC4,SPI1,TLR2,TLR8
Cellular Effects of Sildenafil (Viagra)	1.7	0.0227	3.357	ADGRE1,ADGRE2,ADGRE3,C5AR1,FPR1,FPR2,FZD1,GPR162,HCAR2,HCAR3,HTR7,P2RY13,P2RY2,PPP1CC,VIPR1
Regulation of TLR by endogenous ligand	1.66	0.143	#NUM!	CD14,S100A9,TLR2
Immunogenic Cell Death Signaling Pathway	1.66	0.0595	-2.236	FPR1,IFNGR2,IL1B,LRP1,P2RY2
Molecular Mechanisms of Cancer	1.66	0.0204	-4.123	ADGRE1,ADGRE2,ADGRE3,C5AR1,FPR1,FPR2,FZD1,GPR162,HCAR2,HCAR3,HTR7,IL1B,LRP1,MMP17,P2RY13,P2RY2,VIPR1
RHO GTPases Activate NADPH Oxidases	1.66	0.136	#NUM!	CYBB,NCF2,S100A9
Pyroptosis Signaling Pathway	1.6	0.0562	-2.236	IL1B,MEFV,NLRC4,TLR2,TLR8
Production of Nitric Oxide and Reactive Oxygen Species in Macrophages	1.57	0.0374	-1.633	CYBB,IFNGR2,NCF2,PPP1CC,SERPINA1,SPI1,TLR2
FAK Signaling	1.57	0.0203	-3.5	ADGRE1,ADGRE2,ADGRE3,C5AR1,FPR1,FPR2,FZD1,GPR162,HCAR2,HCAR3,HTR7,P2RY13,P2RY2,TRAV8-3,TRGV5,VIPR1
Neuroinflammation Signaling Pathway	1.57	0.0296	-2.828	CSF1R,CYBB,FZD1,IFNGR2,IL1B,NCF2,SLC6A12,TLR2,TLR8
Class B/2 (Secretin family receptors)	1.56	0.0526	-2.236	ADGRE1,ADGRE2,ADGRE3,FZD1,VIPR1
G alpha (i) signalling events	1.55	0.032	-2.121	C5AR1,CXCL16,CXCR3,FPR1,FPR2,HCAR2,HCAR3,P2RY13
Histidine catabolism	1.43	0.25	#NUM!	HDC,HNMT
G-Protein Coupled Receptor Signaling	1.39	0.0205	-3.742	ADGRE1,ADGRE2,ADGRE3,C5AR1,FPR1,FPR2,FZD1,GPR162,HCAR2,HCAR3,HTR7,P2RY13,P2RY2,VIPR1
Toll-like Receptor Cascades	1.39	0.0968	#NUM!	CD14,TLR2,TLR8
Antimicrobial peptides	1.33	0.0909	#NUM!	LTF,S100A9,SLC11A1
cAMP-mediated signaling	1.24	0.0307	-2.646	FPR1,FPR2,HCAR2,HCAR3,HTR7,P2RY13,VIPR1
Macrophage Classical Activation Signaling Pathway	1.21	0.0339	-2.449	CD14,CYBB,IFNGR2,IL1B,NCF2,SPI1
IL-27 Signaling Pathway	1.21	0.0403	-0.447	C5AR1,CXCR3,IFNGR2,TLR2,TLR8
Gαs Signaling	1.21	0.0403	-2.236	HCAR2,HCAR3,HCK,HTR7,VIPR1
Toll-like Receptor Signaling	1.21	0.0519	#NUM!	CD14,IL1B,TLR2,TLR8
Agranulocyte Adhesion and Diapedesis	1.18	0.0328	#NUM!	C5AR1,CD34,CXCL16,CXCR3,IL1B,MMP17
Class I MHC mediated antigen processing and presentation	1.18	0.0241	-3	ASB13,CD14,CTSL,CYBB,NCF2,RNF144B,S100A9,TLR2,UBE2E2
DAP12 interactions	1.18	0.0732	#NUM!	CD300E,SIRPB1,TREM1
Trafficking and processing of endosomal TLR	1.18	0.154	#NUM!	CTSL,TLR8
Hematoma Resolution Signaling Pathway	1.18	0.0283	0.378	CYBB,FPR2,IFNGR2,IL1B,LRP1,LTF,MMP17
MyD88:MAL(TIRAP) cascade initiated on plasma membrane	1.18	0.0714	#NUM!	CD14,S100A9,TLR2
Acute Myeloid Leukemia Signaling	1.07	0.0449	#NUM!	CSF1R,CSF2RA,JUP,SPI1
Histamine Biosynthesis	1.01	1	#NUM!	HDC
Multiple Sclerosis Signaling Pathway	0.971	0.0286	-2.449	C1QA,IFNGR2,IL1B,SLC8A1,TLR2,TLR8
Transport of inorganic cations/anions and amino acids/oligopeptides	0.877	0.0385	-2	SLC15A3,SLC6A12,SLC7A7,SLC8A1
Inflammasome pathway	0.877	0.1	#NUM!	IL1B,NLRC4
Post-translational protein phosphorylation	0.855	0.0374	-2	CKAP4,RCN1,SERPINA1,VCAN
The Visual Cycle	0.855	0.0952	#NUM!	DHRS9,RBP7
RHO GTPase cycle	0.826	0.0202	-2.333	ARHGEF10L,CKAP4,CYBB,FGD4,FMNL2,JUP,NCF2,PLXND1,PTPN13
Surfactant metabolism	0.798	0.087	#NUM!	CKAP4,CSF2RA
Transport of glycerol from adipocytes to the liver by Aquaporins	0.79	0.5	#NUM!	AQP9
Other interleukin signaling	0.78	0.0833	#NUM!	CD4,CSF1R
IL-15 Production	0.741	0.0333	-2	CSF1R,CSF2RA,EPHB3,HCK
Regulation of Insulin-like Growth Factor (IGF) transport and uptake by IGFBPs	0.703	0.0323	-2	CKAP4,RCN1,SERPINA1,VCAN
fMLP Signaling in Neutrophils	0.666	0.0312	#NUM!	CYBB,FPR1,FPR2,NCF2
Complement cascade	0.653	0.0308	-2	C1QA,C5AR1,CFP,FCN1
Signaling by CSF1 (M-CSF) in myeloid cells	0.612	0.0645	#NUM!	CSF1R,HCK
Gαi Signaling	0.596	0.0292	-2	FPR1,FPR2,HCAR2,P2RY13
Role of Chondrocytes in Rheumatoid Arthritis Signaling Pathway	0.584	0.0288	-1	IL1B,LRP1,MMP17,TLR2
Retinoate Biosynthesis I	0.584	0.0606	#NUM!	DHRS9,RBP7
Retinoate Biosynthesis II	0.573	0.25	#NUM!	RBP7
Systemic Lupus Erythematosus in B Cell Signaling Pathway	0.569	0.0183	-0.378	HCK,IFNGR2,IGKV2D-29,IL1B,LILRA6,LILRB3,LILRB4,TLR8
Detoxification of Reactive Oxygen Species	0.544	0.0556	#NUM!	CYBB,NCF2
Complement System	0.544	0.0556	#NUM!	C1QA,C5AR1
Inhibition of Matrix Metalloproteases	0.508	0.0526	#NUM!	LRP1,MMP17
Phagosome Maturation	0.505	0.0261	#NUM!	ATP6V0A1,CTSL,CYBB,NCF2
Role of Osteoblasts in Rheumatoid Arthritis Signaling Pathway	0.493	0.0222	-0.447	CTSL,FZD1,IL1B,LRP1,MMP17
Osteoarthritis Pathway	0.487	0.0218	-1	FZD1,IL1B,LRP1,S100A9,TLR2
Th1 and Th2 Activation Pathway	0.487	0.0248	#NUM!	CD4,CXCR3,IFNGR2,SPI1
Defensins	0.487	0.0476	#NUM!	CD4,TLR2
Interleukin-10 signaling	0.487	0.0476	#NUM!	FPR1,IL1B
Retinol Biosynthesis	0.487	0.0476	#NUM!	DHRS9,RBP7
Creatine metabolism	0.487	0.167	#NUM!	SLC6A12
Trehalose Degradation II (Trehalase)	0.487	0.167	#NUM!	HK3
Signaling by Retinoic Acid	0.475	0.0465	#NUM!	DHRS9,PDK4
Role of Macrophages, Fibroblasts and Endothelial Cells in Rheumatoid Arthritis	0.475	0.0192	-2.449	C5AR1,FZD1,IL1B,LRP1,TLR2,TLR8
iNOS Signaling	0.452	0.0444	#NUM!	CD14,IFNGR2
Pathogenesis of Multiple Sclerosis	0.452	0.143	#NUM!	CXCR3
Ceramide Biosynthesis	0.452	0.143	#NUM!	KDSR
Macrophage Alternative Activation Signaling Pathway	0.421	0.0229	-1	CSF1R,FPR1,IL1B,MARCO
Signaling by VEGF	0.421	0.028	#NUM!	CYBB,JUP,NCF2
NOD1/2 Signaling Pathway	0.421	0.0227	-2	IL1B,SLC15A3,TLR2,TLR8
Signaling by NOTCH3	0.42	0.0408	#NUM!	NEURL1,PLXND1
Communication between Innate and Adaptive Immune Cells	0.406	0.0167	-2	CD4,IGKV2D-29,IL1B,TLR2,TLR8,TRAV8-3,TRGV5
Th1 Pathway	0.404	0.027	#NUM!	CD4,CXCR3,IFNGR2
Acute Phase Response Signaling	0.4	0.022	#NUM!	C1QA,IL1B,RBP7,SERPINA1
Interleukin-1 processing	0.394	0.111	#NUM!	IL1B
GDP-glucose Biosynthesis	0.394	0.111	#NUM!	HK3
Colorectal Cancer Metastasis Signaling	0.388	0.019	-2	FZD1,LRP1,MMP17,TLR2,TLR8
Interleukin-3, Interleukin-5 and GM-CSF signaling	0.384	0.0364	#NUM!	CSF2RA,HCK
Hepatic Fibrosis / Hepatic Stellate Cell Activation	0.384	0.0211	#NUM!	CD14,CXCR3,IFNGR2,IL1B
CDX Gastrointestinal Cancer Signaling Pathway	0.384	0.0209	0	CYBB,FZD1,IL1B,NCF2
RHOBTB3 ATPase cycle	0.384	0.1	#NUM!	HTR7
Glucose and Glucose-1-phosphate Degradation	0.384	0.1	#NUM!	HK3
NAD Phosphorylation and Dephosphorylation	0.384	0.1	#NUM!	ACP3
NLR signaling pathways	0.384	0.0357	#NUM!	MEFV,NLRC4
LXR/RXR Activation	0.375	0.0248	#NUM!	CD14,IL1B,SERPINA1
Pulmonary Healing Signaling Pathway	0.364	0.0203	-2	FZD1,HCK,MMP17,TLR2
SUMOylation of immune response proteins	0.364	0.0909	#NUM!	PIAS3
ID1 Signaling Pathway	0.364	0.0202	0	CDKN1C,HCK,PLXNB2,S100A9
CLEAR Signaling Pathway	0.351	0.0178	1.342	ATP6V0A1,IFI30,RRAGD,TLR2,TLR8
HIF1α Signaling	0.349	0.0197	-2	CYBB,HK3,MMP17,NCF2
γ-glutamyl Cycle	0.349	0.0833	#NUM!	ANPEP
UDP-N-acetyl-D-galactosamine Biosynthesis II	0.349	0.0833	#NUM!	HK3
Role of PKR in Interferon Induction and Antiviral Response	0.338	0.0227	#NUM!	IFNGR2,IL1B,MARCO
Passive transport by Aquaporins	0.338	0.0769	#NUM!	AQP9
Advanced glycosylation endproduct receptor signaling	0.338	0.0769	#NUM!	S100A12
Histamine Degradation	0.338	0.0769	#NUM!	HNMT
Guanosine Nucleotides Degradation III	0.338	0.0769	#NUM!	ACP3
Iron homeostasis signaling pathway	0.338	0.0226	#NUM!	ATP6V0A1,LRP1,SLC11A1
Parkinson's Signaling Pathway	0.333	0.017	-0.447	ATP6V0A1,IL1B,LRRK2,TLR2,TLR8
Amyloid fiber formation	0.333	0.0299	#NUM!	LTF,TGFBI
Role of IL-17A in Psoriasis	0.333	0.0714	#NUM!	S100A9
Choline Biosynthesis III	0.333	0.0714	#NUM!	PLD4
Urate Biosynthesis/Inosine 5'-phosphate Degradation	0.333	0.0714	#NUM!	ACP3
Reelin Signaling in Neurons	0.333	0.0219	#NUM!	ARHGEF10L,HCK,PDK4
IL-12 Signaling and Production in Macrophages	0.323	0.0183	0	CXCR3,SERPINA1,SPI1,TLR2
GM-CSF Signaling	0.323	0.029	#NUM!	CSF2RA,HCK
Role of Osteoblasts, Osteoclasts and Chondrocytes in Rheumatoid Arthritis	0.314	0.0181	#NUM!	CSF1R,FZD1,IL1B,LRP1
Chaperone Mediated Autophagy Signaling Pathway	0.314	0.0153	0.816	ATP6V0A1,IL1B,LRRK2,MMP17,TRAV8-3,TRGV5
Caspase activation via Death Receptors in the presence of ligand	0.309	0.0625	#NUM!	CD14
Signal regulatory protein family interactions	0.309	0.0625	#NUM!	SIRPB1
Differential Regulation of Cytokine Production in Macrophages and T Helper Cells by IL-17A and IL-17F	0.309	0.0625	#NUM!	IL1B
Adenosine Nucleotides Degradation II	0.309	0.0625	#NUM!	ACP3
Macropinocytosis Signaling	0.291	0.0267	#NUM!	CD14,CSF1R
Signaling by NTRK3 (TRKC)	0.291	0.0588	#NUM!	PTPRO
IL-10 Signaling	0.291	0.02	#NUM!	IFNGR2,IL1B,MAFB
Xenobiotic Metabolism AHR Signaling Pathway	0.291	0.0263	#NUM!	CYP1B1,IL1B
Signaling by NOTCH1	0.289	0.026	#NUM!	NEURL1,TLE3
Role of JAK family kinases in IL-6-type Cytokine Signaling	0.289	0.026	#NUM!	PIAS3,SERPINA1
Nicotinate metabolism	0.289	0.0556	#NUM!	BST1
Metabolism of Angiotensinogen to Angiotensins	0.289	0.0556	#NUM!	ANPEP
G alpha (12/13) signalling events	0.28	0.025	#NUM!	ARHGEF10L,FGD4
Glucose metabolism	0.28	0.025	#NUM!	HK3,SLC37A2
GABA synthesis, release, reuptake and degradation	0.28	0.0526	#NUM!	SLC6A12
Purine Nucleotides Degradation II (Aerobic)	0.28	0.0526	#NUM!	ACP3
SUMOylation of transcription factors	0.268	0.05	#NUM!	PIAS3
Receptor-type tyrosine-protein phosphatases	0.268	0.05	#NUM!	SLITRK4
Transport of bile salts and organic acids, metal ions and amine compounds	0.268	0.0241	#NUM!	SLC11A1,SLC6A12
Sperm Motility	0.268	0.0163	#NUM!	CSF1R,CSF2RA,EPHB3,HCK
Platelet homeostasis	0.263	0.0235	#NUM!	IRAG1,SLC8A1
Apelin Adipocyte Signaling Pathway	0.263	0.0235	#NUM!	CYBB,NCF2
Differential Regulation of Cytokine Production in Intestinal Epithelial Cells by IL-17A and IL-17F	0.263	0.0476	#NUM!	IL1B
Altered T Cell and B Cell Signaling in Rheumatoid Arthritis	0.263	0.0139	#NUM!	IGKV2D-29,IL1B,TLR2,TLR8,TRAV8-3,TRGV5
NF-κB Signaling	0.261	0.0147	#NUM!	IL1B,TLR2,TLR8,TRAV8-3,TRGV5
NAD Salvage Pathway II	0.253	0.0455	#NUM!	ACP3
RAB GEFs exchange GTP for GDP on RABs	0.252	0.0227	#NUM!	DENND3,RIN2
WNT/β-catenin Signaling	0.237	0.0175	#NUM!	FZD1,LRP1,TLE3
Bupropion Degradation	0.229	0.0417	#NUM!	CYP1B1
Fcγ Receptor-mediated Phagocytosis in Macrophages and Monocytes	0.229	0.0215	#NUM!	HCK,PLD4
D-myo-inositol (1,4,5,6)-Tetrakisphosphate Biosynthesis	0.229	0.0171	#NUM!	PPP1CC,PTPN13,PTPRO
D-myo-inositol (3,4,5,6)-tetrakisphosphate Biosynthesis	0.229	0.0171	#NUM!	PPP1CC,PTPN13,PTPRO
Interferon gamma signaling	0.228	0.0213	#NUM!	IFI30,IFNGR2
Glutathione-mediated Detoxification	0.228	0.04	#NUM!	ANPEP
Protein Sorting Signaling Pathway	0.228	0.0169	#NUM!	HCK,PLD4,SNX32
Role of JAK1, JAK2 and TYK2 in Interferon Signaling	0.217	0.0385	#NUM!	IFNGR2
p75 NTR receptor-mediated signalling	0.217	0.0206	#NUM!	ARHGEF10L,FGD4
Pyroptosis	0.21	0.037	#NUM!	IL1B
Phase I - Functionalization of compounds	0.21	0.02	#NUM!	CYP1B1,MTARC1
Type I Diabetes Mellitus Signaling	0.21	0.0145	#NUM!	IFNGR2,IL1B,TRAV8-3,TRGV5
MTOR signalling	0.21	0.0357	#NUM!	RRAGD
SUMOylation of intracellular receptors	0.21	0.0357	#NUM!	PIAS3
Ethanol Degradation II	0.21	0.0357	#NUM!	DHRS9
3-phosphoinositide Degradation	0.21	0.0161	#NUM!	PPP1CC,PTPN13,PTPRO
ISGylation Signaling Pathway	0.21	0.0196	#NUM!	TLR2,TLR8
Leukocyte Extravasation Signaling	0.21	0.016	#NUM!	CYBB,MMP17,NCF2
Energy dependent regulation of mTOR by LKB1-AMPK	0.21	0.0345	#NUM!	RRAGD
TNFs bind their physiological receptors	0.21	0.0345	#NUM!	TNFRSF8
Noradrenaline and Adrenaline Degradation	0.21	0.0345	#NUM!	DHRS9
D-myo-inositol-5-phosphate Metabolism	0.204	0.0157	#NUM!	PPP1CC,PTPN13,PTPRO
Signaling by CSF3 (G-CSF)	0.203	0.0333	#NUM!	HCK
Asparagine N-linked glycosylation	0.196	0.0323	#NUM!	ASGR1
MyD88 dependent cascade initiated on endosome	0.196	0.0323	#NUM!	CD14
Role of Osteoclasts in Rheumatoid Arthritis Signaling Pathway	0.196	0.0138	-2	CSF1R,IL1B,MMP17,SPI1
Antioxidant Action of Vitamin C	0.196	0.0183	#NUM!	CSF2RA,PLD4
Activation of Matrix Metalloproteinases	0.196	0.0312	#NUM!	MMP17
Airway Inflammation in Asthma	0.196	0.0312	#NUM!	IFNGR2
O-linked glycosylation	0.196	0.0182	#NUM!	ADAMTSL4,CFP
Activin Inhibin Signaling Pathway	0.196	0.0151	#NUM!	IL1B,TLR2,TLR8
3-phosphoinositide Biosynthesis	0.196	0.0151	#NUM!	PPP1CC,PTPN13,PTPRO
Signaling by NOTCH2	0.196	0.0303	#NUM!	NEURL1
Triglyceride metabolism	0.196	0.0303	#NUM!	PPP1CC
Acetone Degradation I (to Methylglyoxal)	0.196	0.0303	#NUM!	CYP1B1
Cargo concentration in the ER	0.188	0.0294	#NUM!	SERPINA1
IL-8 Signaling	0.187	0.0146	#NUM!	CYBB,NCF2,PLD4
Coagulation System	0.187	0.0286	#NUM!	SERPINA1
Hematopoiesis from Pluripotent Stem Cells	0.187	0.0145	#NUM!	CD4,TRAV8-3,TRGV5
Cell surface interactions at the vascular wall	0.187	0.0144	#NUM!	JAML,SLC7A7,TREM1
Hepatic Fibrosis Signaling Pathway	0.187	0.0124	#NUM!	CYBB,FZD1,IL1B,LRP1,NCF2
Striated Muscle Contraction	0.187	0.0278	#NUM!	MYBPC3
FLT3 Signaling	0.187	0.0278	#NUM!	HCK
MIF-mediated Glucocorticoid Regulation	0.187	0.0278	#NUM!	CD14
Interferon Signaling	0.187	0.0278	#NUM!	IFNGR2
MyD88-independent TLR4 cascade	0.179	0.027	#NUM!	CD14
NAFLD Signaling Pathway	0.173	0.014	#NUM!	IL1B,TLR2,TLR8
Graft-versus-Host Disease Signaling	0.173	0.014	#NUM!	IL1B,TRAV8-3,TRGV5
OX40 Signaling Pathway	0.173	0.0138	#NUM!	CD4,TRAV8-3,TRGV5
Transcriptional Regulation by VENTX	0.173	0.0256	#NUM!	CSF1R
NGF-stimulated transcription	0.173	0.0256	#NUM!	TRIB1
Estrogen Biosynthesis	0.173	0.025	#NUM!	CYP1B1
Pulmonary Fibrosis Idiopathic Signaling Pathway	0.173	0.0125	-2	EPHB3,FZD1,IL1B,MMP17
LPS/IL-1 Mediated Inhibition of RXR Function	0.173	0.0135	#NUM!	CD14,CHST15,IL1B
Interleukin-1 family signaling	0.173	0.0156	#NUM!	IL1B,PTPN13
Atherosclerosis Signaling	0.173	0.0156	#NUM!	IL1B,SERPINA1
IL-6 Signaling	0.173	0.0156	#NUM!	CD14,IL1B
Th2 Pathway	0.173	0.0156	#NUM!	CD4,SPI1
Coronavirus Replication Pathway	0.173	0.0238	#NUM!	CTSL
Calcium-induced T Lymphocyte Apoptosis	0.173	0.0133	#NUM!	CD4,TRAV8-3,TRGV5
Superpathway of Inositol Phosphate Compounds	0.173	0.0133	#NUM!	PPP1CC,PTPN13,PTPRO
Signaling by Insulin receptor	0.173	0.0233	#NUM!	ATP6V0A1
SUMOylation of transcription cofactors	0.173	0.0233	#NUM!	PIAS3
Retinoid metabolism and transport	0.173	0.0233	#NUM!	LRP1
TAK1-dependent IKK and NF-kappa-B activation	0.173	0.0227	#NUM!	S100A12
TP53 Regulates Transcription of Cell Death Genes	0.173	0.0227	#NUM!	NLRC4
MIF Regulation of Innate Immunity	0.173	0.0227	#NUM!	CD14
Dermatan Sulfate Biosynthesis (Late Stages)	0.173	0.0227	#NUM!	CHST15
Orexin Signaling Pathway	0.173	0.013	#NUM!	ATP6V0A1,IL1B,SLC8A1
CGAS-STING Signaling Pathway	0.173	0.0149	#NUM!	ATP6V0A1,IL1B
RAC Signaling	0.173	0.0149	#NUM!	CYBB,NCF2
STAT3 Pathway	0.173	0.0149	#NUM!	IL1B,PIAS3
Arachidonic acid metabolism	0.173	0.0222	#NUM!	CYP1B1
SUMOylation of DNA replication proteins	0.173	0.0222	#NUM!	PIAS3
Transcriptional regulation of granulopoiesis	0.173	0.0222	#NUM!	SPI1
Role of IL-17F in Allergic Inflammatory Airway Diseases	0.173	0.0222	#NUM!	IL1B
IL-23 Signaling Pathway	0.173	0.0222	#NUM!	IL1B
Ephrin A Signaling	0.17	0.0147	#NUM!	CYBB,HCK
Interleukin-2 family signaling	0.169	0.0217	#NUM!	CSF2RA
Chondroitin Sulfate Biosynthesis (Late Stages)	0.164	0.0213	#NUM!	CHST15
RHO GTPases Activate Formins	0.164	0.0144	#NUM!	FMNL2,PPP1CC
Pancreatic Secretion Signaling Pathway	0.164	0.0126	#NUM!	BST1,PPP1CC,VIPR1
Nicotine Degradation III	0.164	0.0208	#NUM!	CYP1B1
T Helper Cell Differentiation	0.164	0.0125	#NUM!	IFNGR2,TRAV8-3,TRGV5
CTLA4 Signaling in Cytotoxic T Lymphocytes	0.164	0.0116	0	HCK,PLD4,TRAV8-3,TRGV5
Serotonin Receptor Signaling	0.164	0.0111	-2.236	BST1,HCK,HTR7,IL1B,PLD4
Primary Immunodeficiency Signaling	0.164	0.0204	#NUM!	CD4
PFKFB4 Signaling Pathway	0.164	0.0204	#NUM!	HK3
C-type lectin receptors (CLRs)	0.164	0.014	#NUM!	CLEC7A,IL1B
Semaphorin Neuronal Repulsive Signaling Pathway	0.164	0.0139	#NUM!	PLXND1,VCAN
Cachexia Signaling Pathway	0.164	0.0114	-2	IFNGR2,IL1B,SERPINA1,TLR8
G alpha (s) signalling events	0.164	0.0138	#NUM!	HTR7,VIPR1
Transcriptional regulation by RUNX1	0.164	0.0138	#NUM!	CTSL,SPI1
WNT/SHH Axonal Guidance Signaling Pathway	0.164	0.0138	#NUM!	FZD1,HCK
Aryl Hydrocarbon Receptor Signaling	0.162	0.0137	#NUM!	CYP1B1,IL1B
Dendritic Cell Maturation	0.162	0.0113	#NUM!	IL1B,TLR2,TRAV8-3,TRGV5
Role of Cytokines in Mediating Communication between Immune Cells	0.162	0.0192	#NUM!	IL1B
Melatonin Degradation I	0.162	0.0192	#NUM!	CYP1B1
Factors Promoting Cardiogenesis in Vertebrates	0.162	0.0134	#NUM!	FZD1,LRP1
Signaling by TGF-beta Receptor Complex	0.162	0.0189	#NUM!	PPP1CC
Nicotine Degradation II	0.162	0.0189	#NUM!	CYP1B1
Th17 Activation Pathway	0.162	0.0118	#NUM!	IL1B,TRAV8-3,TRGV5
Amino acids regulate mTORC1	0.162	0.0185	#NUM!	RRAGD
SPINK1 Pancreatic Cancer Pathway	0.162	0.0185	#NUM!	CPM
The citric acid (TCA) cycle and respiratory electron transport	0.162	0.0182	#NUM!	PDK4
Signaling by PTK6	0.162	0.0182	#NUM!	LRRK2
Sensory processing of sound by outer hair cells of the cochlea	0.162	0.0182	#NUM!	EPB41L3
Chondroitin Sulfate Biosynthesis	0.162	0.0182	#NUM!	CHST15
Serotonin Degradation	0.162	0.0182	#NUM!	DHRS9
RAF/MAP kinase cascade	0.158	0.0115	#NUM!	CSF2RA,PPP1CC,RASGRP4
Neurexins and neuroligins	0.158	0.0175	#NUM!	EPB41L3
MSP-RON Signaling Pathway	0.158	0.0175	#NUM!	TLR2
Dermatan Sulfate Biosynthesis	0.158	0.0175	#NUM!	CHST15
Superpathway of Melatonin Degradation	0.158	0.0175	#NUM!	CYP1B1
Circadian Clock	0.157	0.0172	#NUM!	PPP1CC
Iron uptake and transport	0.157	0.0172	#NUM!	ATP6V0A1
HMGB1 Signaling	0.157	0.0127	#NUM!	IFNGR2,IL1B
GADD45 Signaling	0.155	0.0169	#NUM!	IL1B
CCR5 Signaling in Macrophages	0.155	0.0112	#NUM!	CD4,TRAV8-3,TRGV5
Collagen degradation	0.155	0.0167	#NUM!	CTSL
Visual phototransduction	0.155	0.0167	#NUM!	DHRS9
PCP (Planar Cell Polarity) Pathway	0.155	0.0167	#NUM!	FZD1
Chronic Myeloid Leukemia Signaling	0.155	0.0112	#NUM!	FZD1,HCK,PTPN13
Xenobiotic Metabolism Signaling	0.155	0.0111	#NUM!	CHST15,CYP1B1,IL1B
Assembly of collagen fibrils and other multimeric structures	0.155	0.0164	#NUM!	CTSL
UFMylation Signaling Pathway	0.155	0.0164	#NUM!	IL1B
Axonal Guidance Signaling	0.152	0.0102	#NUM!	EPHB3,FZD1,MMP17,PLXNB2,PLXND1
ICOS-ICOSL Signaling in T Helper Cells	0.151	0.011	#NUM!	CD4,TRAV8-3,TRGV5
Heparan Sulfate Biosynthesis (Late Stages)	0.149	0.0159	#NUM!	CHST15
Semaphorin interactions	0.147	0.0156	#NUM!	PLXND1
Phospholipases	0.147	0.0156	#NUM!	PLD4
Macroautophagy	0.145	0.0154	#NUM!	RRAGD
WNT/Ca+ pathway	0.145	0.0154	#NUM!	FZD1
Degradation of the extracellular matrix	0.142	0.0152	#NUM!	CTSL
G alpha (q) signalling events	0.14	0.0116	#NUM!	FPR2,P2RY2
CD28 Signaling in T Helper Cells	0.14	0.0106	#NUM!	CD4,TRAV8-3,TRGV5
Xenobiotic Metabolism PXR Signaling Pathway	0.137	0.0114	#NUM!	CHST15,PPP1CC
Sensory processing of sound by inner hair cells of the cochlea	0.136	0.0145	#NUM!	EPB41L3
Cardiac β-adrenergic Signaling	0.136	0.0113	#NUM!	PPP1CC,SLC8A1
Tumor Microenvironment Pathway	0.136	0.0113	#NUM!	IL1B,MMP17
Basal Cell Carcinoma Signaling	0.135	0.0143	#NUM!	FZD1
Heparan Sulfate Biosynthesis	0.135	0.0143	#NUM!	CHST15
Granzyme A Signaling	0.132	0.0141	#NUM!	IL1B
COPII-mediated vesicle transport	0.131	0.0139	#NUM!	SERPINA1
Ephrin B Signaling	0.131	0.0139	#NUM!	EPHB3
Activation of anterior HOX genes in hindbrain during early embryogenesis	0.129	0.0137	#NUM!	MAFB
Role of WNT/GSK-3β Signaling in the Pathogenesis of Influenza	0.129	0.0135	#NUM!	FZD1
Hypoxia Signaling in the Cardiovascular System	0.129	0.0135	#NUM!	UBE2E2
GPCR-Mediated Integration of Enteroendocrine Signaling Exemplified by an L Cell	0.129	0.0135	#NUM!	VIPR1
Lipid Antigen Presentation by CD1	0.129	0.0108	#NUM!	TRAV8-3,TRGV5
Costimulation by the CD28 family	0.129	0.0133	#NUM!	CD4
Role of MAPK Signaling in Inhibiting the Pathogenesis of Influenza	0.129	0.0132	#NUM!	IL1B
Coronavirus Pathogenesis Pathway	0.129	0.0106	#NUM!	CTSL,IL1B
VDR/RXR Activation	0.129	0.013	#NUM!	CD14
NF-κB Activation by Viruses	0.129	0.013	#NUM!	CD4
Glucocorticoid Receptor Signaling	0.129	0.00933	#NUM!	CDKN1C,IL1B,PDK4,TLR2,VIPR1
Role of Hypercytokinemia/hyperchemokinemia in the Pathogenesis of Influenza	0.129	0.0128	#NUM!	IL1B
Synaptogenesis Signaling Pathway	0.129	0.00977	#NUM!	EPHB3,HCK,LRP1
Adrenergic Receptor Signaling Pathway (Enhanced)	0.129	0.0104	#NUM!	ATP6V0A1,IL1B
TCF dependent signaling in response to WNT	0.129	0.0104	#NUM!	FZD1,TLE3
PI Metabolism	0.129	0.0127	#NUM!	PTPN13
DDX58/IFIH1-mediated induction of interferon-alpha/beta	0.129	0.0127	#NUM!	S100A12
Dopamine Receptor Signaling	0.129	0.0127	#NUM!	PPP1CC
Glycosaminoglycan metabolism	0.129	0.0125	#NUM!	VCAN
IL-17A Signaling in Fibroblasts	0.129	0.0125	#NUM!	IL1B
JAK/STAT Signaling	0.129	0.0125	#NUM!	PIAS3
Cytotoxic T Lymphocyte-mediated Apoptosis of Target Cells	0.127	0.0102	#NUM!	TRAV8-3,TRGV5
Antiproliferative Role of TOB in T Cell Signaling	0.126	0.0101	#NUM!	TRAV8-3,TRGV5
Role of Tissue Factor in Cancer	0.126	0.0101	#NUM!	HCK,IL1B
Gustation Pathway	0.126	0.0101	#NUM!	P2RY13,P2RY2
Gap Junction Signaling	0.123	0.00946	#NUM!	IL1B,P2RY13,P2RY2
LPS-stimulated MAPK Signaling	0.123	0.0119	#NUM!	CD14
Ephrin Receptor Signaling	0.123	0.00995	#NUM!	EPHB3,PTPN13
Regulation of the Epithelial Mesenchymal Transition in Development Pathway	0.122	0.0118	#NUM!	FZD1
HIPPO signaling	0.12	0.0116	#NUM!	PPP1CC
ABRA Signaling Pathway	0.12	0.0115	#NUM!	TAGLN
Sphingolipid metabolism	0.12	0.0115	#NUM!	KDSR
TP53 Regulates Metabolic Genes	0.12	0.0115	#NUM!	RRAGD
PKCθ Signaling in T Lymphocytes	0.12	0.00923	#NUM!	CD4,TRAV8-3,TRGV5
Degradation of beta-catenin by the destruction complex	0.113	0.0111	#NUM!	TLE3
Hepatic Cholestasis	0.113	0.00948	#NUM!	CD14,IL1B
EPH-Ephrin signaling	0.111	0.0109	#NUM!	EPHB3
Cell junction organization	0.111	0.0109	#NUM!	JUP
Keratinization	0.111	0.00935	#NUM!	CSTA,JUP
Small Cell Lung Cancer Signaling	0.11	0.0108	#NUM!	PIAS3
Allograft Rejection Signaling	0.105	0.00913	#NUM!	TRAV8-3,TRGV5
Nucleotide Excision Repair	0.105	0.0104	#NUM!	PIAS3
Autoimmune Thyroid Disease Signaling	0.105	0.00909	#NUM!	TRAV8-3,TRGV5
Apelin Cardiomyocyte Signaling Pathway	0.105	0.0103	#NUM!	SLC8A1
NFKBIE Signaling Pathway	0.105	0.00905	#NUM!	TRAV8-3,TRGV5
TEC Kinase Signaling	0.103	0.00867	#NUM!	HCK,TRAV8-3,TRGV5
Glycerophospholipid biosynthesis	0.103	0.0101	#NUM!	PLD4
ATM Signaling	0.103	0.0101	#NUM!	PPP1CC
PD-1, PD-L1 cancer immunotherapy pathway	0.102	0.01	#NUM!	IFNGR2
Beta-catenin independent WNT signaling	0.0989	0.0098	#NUM!	FZD1
Mouse Embryonic Stem Cell Pluripotency	0.0989	0.0098	#NUM!	FZD1
Potassium Channels	0.0986	0.00971	#NUM!	KCNC3
Sleep REM Signaling Pathway	0.0986	0.00962	#NUM!	IL1B
PPAR Signaling	0.0986	0.00962	#NUM!	IL1B
Selenoamino acid metabolism	0.0986	0.00952	#NUM!	HNMT
Cargo recognition for clathrin-mediated endocytosis	0.0986	0.00952	#NUM!	CD4
Kinetochore Metaphase Signaling Pathway	0.0986	0.00952	#NUM!	PPP1CC
Extracellular matrix organization	0.0986	0.00943	#NUM!	VCAN
α-Adrenergic Signaling	0.0986	0.00943	#NUM!	SLC8A1
Binding and Uptake of Ligands by Scavenger Receptors	0.0926	0.00917	#NUM!	LRP1
Interleukin-4 and Interleukin-13 signaling	0.0926	0.00909	#NUM!	IL1B
Role of MAPK Signaling in Promoting the Pathogenesis of Influenza	0.0926	0.00909	#NUM!	ATP6V0A1
ESR-mediated signaling	0.0894	0.00893	#NUM!	TLE3
IL-13 Signaling Pathway	0.0894	0.00885	#NUM!	HCK
Airway Pathology in Chronic Obstructive Pulmonary Disease	0.0894	0.00885	#NUM!	IL1B
CDK5 Signaling	0.0894	0.00877	#NUM!	PPP1CC
Bladder Cancer Signaling	0.0894	0.00877	#NUM!	MMP17
MSP-RON Signaling in Macrophages Pathway	0.0884	0.0087	#NUM!	IFNGR2
PAK Signaling	0.0874	0.00862	#NUM!	EPHB3
Dilated Cardiomyopathy Signaling Pathway	0	0.00667	#NUM!	MYBPC3
NAD Signaling Pathway	0	0.00714	#NUM!	BST1
Oxytocin in Brain Signaling Pathway	0	0.00518	#NUM!	IL1B
Wound Healing Signaling Pathway	0	0.00844	#NUM!	IFNGR2,IL1B
Natural Killer Cell Signaling	0	0.00532	#NUM!	KLRC3
Circadian Rhythm Signaling	0	0.00382	#NUM!	HCK
Synaptic Long Term Potentiation	0	0.00781	#NUM!	PPP1CC
Actin Cytoskeleton Signaling	0	0.0042	#NUM!	CD14
Synaptic Long Term Depression	0	0.00524	#NUM!	PPP1R17
Huntington's Disease Signaling	0	0.00361	#NUM!	RPH3A
IL-33 Signaling Pathway	0	0.00588	#NUM!	IL1B
Myelination Signaling Pathway	0	0.00629	#NUM!	FZD1,HCK
DHCR24 Signaling Pathway	0	0.00735	#NUM!	SERPINA1
GABAergic Receptor Signaling Pathway (Enhanced)	0	0.00725	#NUM!	SLC6A12
Glutaminergic Receptor Signaling Pathway (Enhanced)	0	0.00317	#NUM!	PLD4
Sertoli Cell-Germ Cell Junction Signaling Pathway (Enhanced)	0	0.00431	#NUM!	JUP
PPARα/RXRα Activation	0	0.00546	#NUM!	IL1B
TCR signaling	0	0.0082	#NUM!	CD4
Fcgamma receptor (FCGR) dependent phagocytosis	0	0.00654	#NUM!	HCK
Generic Transcription Pathway	0	0.00236	#NUM!	ZNF703
MHC class II antigen presentation	0	0.00794	#NUM!	CTSL
Fc epsilon receptor (FCERI) signaling	0	0.00495	#NUM!	RASGRP4
Mitotic Metaphase and Anaphase	0	0.00427	#NUM!	PPP1CC
L1CAM interactions	0	0.00813	#NUM!	SHTN1
Mitotic G1 phase and G1/S transition	0	0.00769	#NUM!	CDKN1C
Cardiac conduction	0	0.00775	#NUM!	SLC8A1
Major pathway of rRNA processing in the nucleolus and cytosol	0	0.00552	#NUM!	LTV1
PTEN Regulation	0	0.00694	#NUM!	RRAGD
Mitotic Prometaphase	0	0.00495	#NUM!	PPP1CC
Cell Cycle Checkpoints	0	0.00375	#NUM!	PPP1CC
Response to elevated platelet cytosolic Ca2+	0	0.00758	#NUM!	SERPINA1
Clathrin-mediated endocytosis	0	0.00775	#NUM!	CD4
Neddylation	0	0.0041	#NUM!	ASB13
Ion channel transport	0	0.00546	#NUM!	ATP6V0A1
Mitochondrial Dysfunction	0	0.00305	#NUM!	LRRK2
Autism Signaling Pathway	0	0.00671	#NUM!	FZD1,IL1B
ROBO SLIT Signaling Pathway	0	0.00806	#NUM!	HCK
FXR/RXR Activation	0	0.00568	#NUM!	IL1B
HEY1 Signaling Pathway	0	0.00641	#NUM!	MMP17
Histone Modification Signaling Pathway	0	0.00714	#NUM!	PRDM8,SETD7
Nuclear Cytoskeleton Signaling Pathway	0	0.00457	#NUM!	HCK
RAR Activation	0	0.00732	#NUM!	DHRS9,IL1B,RBP7
Erythropoietin Signaling Pathway	0	0.00599	#NUM!	IL1B
Clathrin-mediated Endocytosis Signaling	0	0.00488	#NUM!	SERPINA1
Role of NFAT in Regulation of the Immune Response	0	0.0076	#NUM!	CD4,IGKV2D-29,TRAV8-3,TRGV5
FcγRIIB Signaling in B Lymphocytes	0	0.00389	#NUM!	IGKV2D-29
IL-17 Signaling	0	0.00562	#NUM!	IL1B
CXCR4 Signaling	0	0.00606	#NUM!	CD4
IL-15 Signaling	0	0.00397	#NUM!	IGKV2D-29
Endothelin-1 Signaling	0	0.00535	#NUM!	PLD4
Docosahexaenoic Acid (DHA) Signaling	0	0.00823	#NUM!	IL1B,TNFAIP2
Thrombin Signaling	0	0.00457	#NUM!	ARHGEF10L
Cholecystokinin/Gastrin-mediated Signaling	0	0.00855	#NUM!	IL1B
Human Embryonic Stem Cell Pluripotency	0	0.00513	#NUM!	FZD1
Germ Cell-Sertoli Cell Junction Signaling	0	0.00606	#NUM!	JUP
Role of NANOG in Mammalian Embryonic Stem Cell Pluripotency	0	0.00826	#NUM!	FZD1
p70S6K Signaling	0	0.00329	#NUM!	IGKV2D-29
mTOR Signaling	0	0.00495	#NUM!	PLD4
Pancreatic Adenocarcinoma Signaling	0	0.00813	#NUM!	PLD4
G Protein Signaling Mediated by Tubby	0	0.00844	#NUM!	TRAV8-3,TRGV5
Systemic Lupus Erythematosus Signaling	0	0.00735	#NUM!	IGKV2D-29,IL1B,TRAV8-3,TRGV5
CDC42 Signaling	0	0.00641	#NUM!	TRAV8-3,TRGV5
EIF2 Signaling	0	0.00476	#NUM!	PPP1CC
Phospholipase C Signaling	0	0.00661	#NUM!	IGKV2D-29,PLD4,TRAV8-3,TRGV5
Ovarian Cancer Signaling	0	0.00645	#NUM!	FZD1
HER-2 Signaling in Breast Cancer	0	0.00452	#NUM!	HCK
Protein Kinase A Signaling	0	0.00763	#NUM!	PPP1CC,PTPN13,PTPRO
Role of NFAT in Cardiac Hypertrophy	0	0.00457	#NUM!	SLC8A1
B Cell Development	0	0.00483	#NUM!	IGKV2D-29
Glioblastoma Multiforme Signaling	0	0.00599	#NUM!	FZD1
Regulation of IL-2 Expression in Activated and Anergic T Lymphocytes	0	0.00426	#NUM!	TRAV8-3
NUR77 Signaling in T Lymphocytes	0	0.00803	#NUM!	TRAV8-3,TRGV5
PI3K Signaling in B Lymphocytes	0	0.00322	#NUM!	IGKV2D-29
P2Y Purinergic Receptor Signaling Pathway	0	0.00763	#NUM!	P2RY2
Dopamine-DARPP32 Feedback in cAMP Signaling	0	0.00556	#NUM!	PPP1CC
Signaling by Rho Family GTPases	0	0.00763	#NUM!	CYBB,NCF2
Sertoli Cell-Sertoli Cell Junction Signaling	0	0.00418	#NUM!	JUP
Transcriptional Regulatory Network in Embryonic Stem Cells	0	0.00621	#NUM!	FZD1
eNOS Signaling	0	0.0068	#NUM!	AQP9
Gαq Signaling	0	0.00613	#NUM!	PLD4
Regulation of the Epithelial-Mesenchymal Transition Pathway	0	0.00524	#NUM!	FZD1
Adipogenesis pathway	0	0.00735	#NUM!	FZD1
Estrogen Receptor Signaling	0	0.00501	#NUM!	MMP17,SETD7
ERK/MAPK Signaling	0	0.00469	#NUM!	PPP1CC
SAPK/JNK Signaling	0	0.00733	#NUM!	TRAV8-3,TRGV5
Protein Ubiquitination Pathway	0	0.00376	#NUM!	UBE2E2
GABA Receptor Signaling	0	0.00769	#NUM!	SLC6A12
IL-4 Signaling	0	0.00587	#NUM!	TRAV8-3,TRGV5
B Cell Receptor Signaling	0	0.00284	#NUM!	IGKV2D-29
Insulin Receptor Signaling	0	0.00741	#NUM!	PPP1CC
p38 MAPK Signaling	0	0.0084	#NUM!	IL1B
T Cell Receptor Signaling	0	0.00857	#NUM!	CD4,TRAV8-3,TRGV5
Opioid Signaling Pathway	0	0.00365	#NUM!	HCK
Adrenomedullin signaling pathway	0	0.00521	#NUM!	IL1B
Cardiac Hypertrophy Signaling (Enhanced)	0	0.00569	#NUM!	CYBB,FZD1,IL1B
T Cell Exhaustion Signaling Pathway	0	0.00601	#NUM!	TRAV8-3,TRGV5
Systemic Lupus Erythematosus in T Cell Signaling Pathway	0	0.00529	#NUM!	TRAV8-3,TRGV5
Senescence Pathway	0	0.00687	#NUM!	PDK4,TLR2
HOTAIR Regulatory Pathway	0	0.00645	#NUM!	MMP17
Necroptosis Signaling Pathway	0	0.00662	#NUM!	CYBB
Xenobiotic Metabolism CAR Signaling Pathway	0	0.00585	#NUM!	CHST15
Insulin Secretion Signaling Pathway	0	0.00372	#NUM!	HCK
Calcium Signaling	0	0.00474	#NUM!	SLC8A1
Eicosanoid Signaling	0	0.00365	#NUM!	FPR2
Ferroptosis Signaling Pathway	0	0.00833	#NUM!	CYBB

## Sheet: Table S5
Supplemental Table 5. Molecules relationship within the gene network altered by exercise
From Molecule(s)	Relationship Type	To Molecule(s)	Catalyst(s)
ANPEP	activation	ANPEP
ASGR1	protein-protein interactions	Ap1
CD14	activation	JNK
CD14	expression	IL1B
CD3 (complex)	activation	Ap1
CD3 (complex)	activation	ERK
CD3 (complex)	activation	ERK1/2
CD3 (complex)	activation	JNK
CD3 (complex)	expression	TNFRSF8
CD3 (complex)	localization	FPR2
CD3 (complex)	localization	TNFRSF8
CD3 (complex)	phosphorylation	ERK
CD3 (complex)	phosphorylation	ERK1/2
CD3 (complex)	phosphorylation	JNK
CHST15	expression	CD14
CREB	localization	CREB
CREB	protein-DNA interactions	CSF1R
CREB	protein-protein interactions	CREB
ERK	activation	Ap1
ERK	activation	CREB
ERK	activation	ERK1/2
ERK	expression	IL1B
ERK	expression	S100A12
ERK	phosphorylation	ERK1/2
ERK	regulation of binding	CREB
ERK	transcription	VCAN
ERK1/2	activation	Ap1
ERK1/2	activation	CREB
ERK1/2	expression	IL1B
ERK1/2	localization	IL1B
ERK1/2	phosphorylation	CREB
ERK1/2	regulation of binding	ERK1/2
FPR2	activation	ERK1/2
FPR2	activation	JNK
HCAR2	activation	ERK1/2
HCAR2	expression	SLC37A2
HCK	activation	ERK
HCK	expression	NLRC4
HCK	phosphorylation	ERK1/2
HCK	phosphorylation	HCK
HCK	protein-protein interactions	CHST15
HCK	regulation of binding	Ap1
HCK	regulation of binding	HCK
HDAC	expression	CSF1R
HDAC	expression	IL1B
HDAC	localization	IL1B
HDAC	transcription	JUP
HSP27	activation	ERK
HSP27	activation	HSP27
HSP27	activation	MEK
HSP27	expression	CD14
HSP27	expression	CSF1R
HSP27	expression	HSP27
HSP27	phosphorylation	ERK
HSP27	phosphorylation	HSP27
HSP27	regulation of binding	HSP27
IL1B	activation	Ap1
IL1B	activation	CREB
IL1B	activation	ERK
IL1B	activation	ERK1/2
IL1B	activation	HSP27
IL1B	activation	JNK
IL1B	expression	ACP3
IL1B	expression	ERK
IL1B	expression	FPR2
IL1B	expression	IL1B
IL1B	expression	JNK
IL1B	expression	JUP
IL1B	localization	ANPEP
IL1B	phosphorylation	CREB
IL1B	phosphorylation	ERK
IL1B	phosphorylation	ERK1/2
IL1B	phosphorylation	HSP27
IL1B	phosphorylation	JNK
IL1B	regulation of binding	Ap1
IL1B	regulation of binding	IL1B
IL1B	transcription	IL1B
JNK	activation	Ap1
JNK	expression	IL1B
JNK	expression	S100A12
JNK	transcription	VCAN
JUP	activation	ERK
LILRA5	localization	IL1B
LILRB2	activation	ERK1/2
LILRB2	phosphorylation	ERK1/2
LTF	regulation of binding	CREB
LTF	regulation of binding	LTF
MEFV	localization	IL1B
MEFV	molecular cleavage	IL1B
MEK	activation	Ap1
MEK	activation	ERK
MEK	activation	ERK1/2
MEK	activation	MEK
MEK	expression	CSF1R
MEK	expression	IL1B
MEK	localization	ERK1/2
MEK	phosphorylation	ERK1/2
NLRC4	expression	IL1B
NLRC4	expression	NLRC4
NLRC4	protein-protein interactions	NLRC4
PIAS3	activation	JNK
PIAS3	protein-protein interactions	CREB
PPP1CC	activation	ERK
PPP1CC	phosphorylation	ERK
RASGRP4	activation	ERK1/2
RASGRP4	phosphorylation	ERK1/2
S100A9	activation	ERK1/2
S100A9	activation	JNK
S100A9	expression	IL1B
S100A9	expression	S100A9
S100A9	phosphorylation	ERK1/2
S100A9	phosphorylation	JNK
SLC8A1	activation	ERK1/2
TNFRSF8	expression	TNFRSF8
UBE2E2	regulation of binding	HSP27
VCAN	expression	IL1B

## Sheet: Table S6
Supplemental Table 6. Genes differentially affected by exercise pediatric cancer survivors
	log2FoldChange	pvalue	padj	hgnc_symbol
ENSG00000211679	-1.60048	1.91e-28	3.59e-24	IGLC3
ENSG00000183864	0.783358	1.01e-27	9.43e-24	TOB2
ENSG00000162777	0.38927	1.12e-26	6.97e-23	DENND2D
ENSG00000117560	0.915602	5.8e-26	2.71e-22	FASLG
ENSG00000196329	0.601144	7.97e-26	2.98e-22	GIMAP5
ENSG00000241839	0.598949	1.13e-25	3.32e-22	PLEKHO2
ENSG00000103187	-1.19369	1.24e-25	3.32e-22	COTL1
ENSG00000211677	-1.77995	1.87e-25	4.37e-22	IGLC2
ENSG00000003400	0.426512	4.84e-25	1.01e-21	CASP10
ENSG00000204287	-1.36446	1.38e-24	2.58e-21	HLA-DRA
ENSG00000197635	-1.05024	8.99e-24	1.53e-20	DPP4
ENSG00000168329	1.1703	3.68e-23	5.74e-20	CX3CR1
ENSG00000106066	-1.95645	5.64e-23	8.12e-20	CPVL
ENSG00000152133	0.535201	8.72e-23	1.17e-19	GPATCH11
ENSG00000109452	-1.10804	9.62e-23	1.2e-19	INPP4B
ENSG00000135916	-1.35117	9.35e-22	1.09e-18	ITM2C
ENSG00000164691	0.611074	2.19e-21	2.41e-18	TAGAP
ENSG00000204252	-1.33488	5.09e-21	5.29e-18	HLA-DOA
ENSG00000131401	-1.92322	6.92e-21	6.61e-18	NAPSB
ENSG00000140511	-0.98753	7.06e-21	6.61e-18	HAPLN3
ENSG00000120875	-1.63357	7.91e-21	7.05e-18	DUSP4
ENSG00000067182	0.752377	2.32e-20	1.98e-17	TNFRSF1A
ENSG00000145632	-1.21664	5.17e-20	4.21e-17	PLK2
ENSG00000172197	-0.94699	5.49e-20	4.28e-17	MBOAT1
ENSG00000213203	0.505277	9.67e-20	7.24e-17	GIMAP1
ENSG00000187164	-1.97802	1.71e-19	1.23e-16	SHTN1
ENSG00000172059	-0.708897	2.03e-19	1.41e-16	KLF11
ENSG00000151239	-0.435305	2.86e-19	1.92e-16	TWF1
ENSG00000109971	0.507349	3.44e-19	2.22e-16	HSPA8
ENSG00000113088	-0.973741	3.84e-19	2.4e-16	GZMK
ENSG00000148516	-0.747005	4.85e-19	2.93e-16	ZEB1
ENSG00000204257	-0.812504	8.61e-19	5.04e-16	HLA-DMA
ENSG00000122025	-1.91794	9.03e-19	5.05e-16	FLT3
ENSG00000163464	1.05768	9.17e-19	5.05e-16	CXCR1
ENSG00000135077	0.497954	1.19e-18	6.34e-16	HAVCR2
ENSG00000161835	-1.26436	1.29e-18	6.72e-16	TAMALIN
ENSG00000035862	-1.27164	2.11e-18	1.06e-15	TIMP2
ENSG00000116584	0.36961	2.15e-18	1.06e-15	ARHGEF2
ENSG00000148600	-0.785524	2.33e-18	1.12e-15	CDHR1
ENSG00000135144	-1.00953	6.76e-18	3.16e-15	DTX1
ENSG00000101265	-0.644004	9.01e-18	4.12e-15	RASSF2
ENSG00000101665	0.844027	1.1e-17	4.9e-15	SMAD7
ENSG00000049089	-1.07877	1.48e-17	6.46e-15	COL9A2
ENSG00000109321	-1.58984	1.73e-17	7.34e-15	AREG
ENSG00000162739	0.411899	4.45e-17	1.85e-14	SLAMF6
ENSG00000138031	-0.70955	4.62e-17	1.88e-14	ADCY3
ENSG00000123358	-1.42411	5.25e-17	2.09e-14	NR4A1
ENSG00000006534	-1.13198	5.38e-17	2.1e-14	ALDH3B1
ENSG00000118515	-1.78696	5.55e-17	2.12e-14	SGK1
ENSG00000004799	-2.61027	6.88e-17	2.58e-14	PDK4
ENSG00000124813	-0.949047	8.27e-17	3.04e-14	RUNX2
ENSG00000188404	-0.608473	2.98e-16	1.07e-13	SELL
ENSG00000133574	0.534167	4.27e-16	1.51e-13	GIMAP4
ENSG00000168439	0.38371	7.07e-16	2.45e-13	STIP1
ENSG00000179344	-1.25275	7.76e-16	2.64e-13	HLA-DQB1
ENSG00000242574	-0.933794	8.23e-16	2.75e-13	HLA-DMB
ENSG00000166825	-2.00368	8.53e-16	2.8e-13	ANPEP
ENSG00000040633	0.671025	8.74e-16	2.82e-13	PHF23
ENSG00000147459	0.622415	1.08e-15	3.42e-13	DOCK5
ENSG00000115594	-1.14328	1.11e-15	3.42e-13	IL1R1
ENSG00000088179	0.366263	1.11e-15	3.42e-13	PTPN4
ENSG00000129993	-1.53741	1.62e-15	4.88e-13	CBFA2T3
ENSG00000133246	-1.23534	1.66e-15	4.94e-13	PRAM1
ENSG00000172081	0.395905	1.71e-15	5.01e-13	MOB3A
ENSG00000204389	0.772693	1.8e-15	5.19e-13	HSPA1A
ENSG00000121931	0.440182	1.97e-15	5.59e-13	LRIF1
ENSG00000105383	-1.23111	2.54e-15	7.09e-13	CD33
ENSG00000120694	0.482992	2.65e-15	7.31e-13	HSPH1
ENSG00000080822	-0.414123	3.08e-15	8.37e-13	CLDND1
ENSG00000142512	-1.34741	3.16e-15	8.44e-13	SIGLEC10
ENSG00000138795	-0.925635	3.58e-15	9.44e-13	LEF1
ENSG00000102317	-0.381504	3.79e-15	9.85e-13	RBM3
ENSG00000132475	-0.460584	3.97e-15	1.02e-12	H3-3B
ENSG00000165801	-1.47294	4.37e-15	1.11e-12	ARHGEF40
ENSG00000089012	-1.15767	4.76e-15	1.19e-12	SIRPG
ENSG00000163840	0.427111	4.9e-15	1.21e-12	DTX3L
ENSG00000099139	0.812047	5.15e-15	1.25e-12	PCSK5
ENSG00000121966	-0.698646	6.09e-15	1.46e-12	CXCR4
ENSG00000204569	0.445899	6.7e-15	1.59e-12	PPP1R10
ENSG00000042493	-1.18196	8.92e-15	2.09e-12	CAPG
ENSG00000171502	-1.07805	9.49e-15	2.19e-12	COL24A1
ENSG00000159110	0.32016	1.22e-14	2.78e-12	IFNAR2
ENSG00000124766	-0.957282	1.42e-14	3.2e-12	SOX4
ENSG00000239951	-1.46366	2.42e-14	5.39e-12	IGKV3-20
ENSG00000167207	-0.7562	2.52e-14	5.54e-12	NOD2
ENSG00000196542	-0.934791	3.47e-14	7.56e-12	SPTSSB
ENSG00000203485	-0.771517	4.61e-14	9.91e-12	INF2
ENSG00000162591	-1.21057	5.13e-14	1.09e-11	MEGF6
ENSG00000019582	-0.530804	5.63e-14	1.18e-11	CD74
ENSG00000135828	0.421836	5.66e-14	1.18e-11	RNASEL
ENSG00000157404	-1.05244	6.08e-14	1.25e-11	KIT
ENSG00000226777	-1.4028	8.22e-14	1.67e-11	FAM30A
ENSG00000081059	-0.896984	9.05e-14	1.82e-11	TCF7
ENSG00000182022	-1.79738	1.24e-13	2.45e-11	CHST15
ENSG00000173334	-1.53197	1.24e-13	2.45e-11	TRIB1
ENSG00000117602	-1.34147	1.51e-13	2.95e-11	RCAN3
ENSG00000166428	-1.98924	1.86e-13	3.59e-11	PLD4
ENSG00000124507	-0.820123	1.96e-13	3.74e-11	PACSIN1
ENSG00000141753	-1.06019	2.05e-13	3.88e-11	IGFBP4
ENSG00000141404	0.933089	2.66e-13	4.98e-11	GNAL
ENSG00000182885	-0.803646	2.85e-13	5.28e-11	ADGRG3
ENSG00000143815	0.391367	3.12e-13	5.74e-11	LBR
ENSG00000026508	-0.465591	3.32e-13	6.04e-11	CD44
ENSG00000144218	-1.20653	3.57e-13	6.43e-11	AFF3
ENSG00000185920	0.713551	3.61e-13	6.45e-11	PTCH1
ENSG00000184574	0.71966	3.8e-13	6.72e-11	LPAR5
ENSG00000085117	-0.99456	4.08e-13	7.13e-11	CD82
ENSG00000136250	0.391413	4.84e-13	8.39e-11	AOAH
ENSG00000100365	-1.21632	5.22e-13	8.97e-11	NCF4
ENSG00000112796	0.610464	5.69e-13	9.68e-11	ENPP5
ENSG00000198363	-0.599756	7.78e-13	1.31e-10	ASPH
ENSG00000158517	-1.62888	7.85e-13	1.31e-10	NCF1
ENSG00000211598	-1.54692	8.88e-13	1.47e-10	IGKV4-1
ENSG00000133773	-0.487736	9.76e-13	1.6e-10	CCDC59
ENSG00000164674	0.340856	1.03e-12	1.68e-10	SYTL3
ENSG00000171777	-2.03434	1.11e-12	1.8e-10	RASGRP4
ENSG00000269343	-0.467247	1.16e-12	1.86e-10	ZNF587B
ENSG00000198885	0.676734	1.21e-12	1.92e-10	ITPRIPL1
ENSG00000184489	-0.921741	1.23e-12	1.93e-10	PTP4A3
ENSG00000197992	-2.22142	1.34e-12	2.09e-10	CLEC9A
ENSG00000033327	-1.01045	1.36e-12	2.1e-10	GAB2
ENSG00000175489	-1.5284	1.43e-12	2.2e-10	LRRC25
ENSG00000023909	0.519846	1.52e-12	2.32e-10	GCLM
ENSG00000119917	0.584982	1.78e-12	2.69e-10	IFIT3
ENSG00000104870	-1.29283	1.85e-12	2.78e-10	FCGRT
ENSG00000128815	-1.75288	1.95e-12	2.87e-10	WDFY4
ENSG00000179094	-0.557685	1.95e-12	2.87e-10	PER1
ENSG00000196189	-1.54562	1.97e-12	2.89e-10	SEMA4A
ENSG00000179144	0.77688	2.31e-12	3.35e-10	GIMAP7
ENSG00000182700	0.613508	2.48e-12	3.57e-10	IGIP
ENSG00000173930	0.514424	2.64e-12	3.77e-10	SLCO4C1
ENSG00000107551	0.506895	2.8e-12	3.96e-10	RASSF4
ENSG00000163508	0.393696	2.81e-12	3.96e-10	EOMES
ENSG00000179841	0.58307	3.16e-12	4.41e-10	AKAP5
ENSG00000104974	-1.74488	3.27e-12	4.53e-10	LILRA1
ENSG00000101849	0.465425	3.59e-12	4.94e-10	TBL1X
ENSG00000184897	-0.642886	3.74e-12	5.11e-10	H1-10
ENSG00000141682	-0.688454	3.79e-12	5.14e-10	PMAIP1
ENSG00000012223	-1.94743	3.85e-12	5.18e-10	LTF
ENSG00000139132	-1.50022	3.88e-12	5.18e-10	FGD4
ENSG00000162676	0.4118	4.05e-12	5.38e-10	GFI1
ENSG00000115758	-0.716234	4.13e-12	5.42e-10	ODC1
ENSG00000138172	0.515011	4.16e-12	5.42e-10	CALHM2
ENSG00000214212	-1.42298	4.17e-12	5.42e-10	C19orf38
ENSG00000233392	-1.81378	5.16e-12	6.67e-10	UICLM
ENSG00000145416	-2.1675	5.26e-12	6.73e-10	MARCHF1
ENSG00000127507	-1.39093	5.28e-12	6.73e-10	ADGRE2
ENSG00000137462	-1.71033	6.1e-12	7.72e-10	TLR2
ENSG00000173801	-1.35209	6.26e-12	7.86e-10	JUP
ENSG00000180871	0.905889	6.33e-12	7.9e-10	CXCR2
ENSG00000186818	-2.20499	6.4e-12	7.94e-10	LILRB4
ENSG00000159873	0.532362	6.47e-12	7.97e-10	CCDC117
ENSG00000047634	-1.12169	6.96e-12	8.51e-10	SCML1
ENSG00000224397	-1.78992	7.53e-12	9.13e-10	PELATON
ENSG00000120093	0.471159	7.56e-12	9.13e-10	HOXB3
ENSG00000126882	0.486849	7.85e-12	9.42e-10	FAM78A
ENSG00000143382	-2.09301	8.07e-12	9.62e-10	ADAMTSL4
ENSG00000090376	-1.17372	8.39e-12	9.89e-10	IRAK3
ENSG00000144354	-0.797982	8.4e-12	9.89e-10	CDCA7
ENSG00000128272	-0.408331	9.96e-12	1.17e-09	ATF4
ENSG00000242125	-0.46642	1.15e-11	1.34e-09	SNHG3
ENSG00000178573	0.655625	1.19e-11	1.38e-09	MAF
ENSG00000189350	0.504184	1.34e-11	1.54e-09	TOGARAM2
ENSG00000165410	-0.636457	1.41e-11	1.61e-09	CFL2
ENSG00000196126	-0.796235	1.42e-11	1.62e-09	HLA-DRB1
ENSG00000171115	0.460126	1.47e-11	1.66e-09	GIMAP8
ENSG00000138119	-1.74754	1.55e-11	1.73e-09	MYOF
ENSG00000108798	0.650661	1.66e-11	1.85e-09	ABI3
ENSG00000114013	-1.68531	1.76e-11	1.95e-09	CD86
ENSG00000163564	0.447004	1.8e-11	1.99e-09	PYHIN1
ENSG00000145687	-0.492335	1.84e-11	2.01e-09	SSBP2
ENSG00000174837	-1.53369	1.85e-11	2.02e-09	ADGRE1
ENSG00000117724	-0.738307	2.05e-11	2.21e-09	CENPF
ENSG00000234912	-0.615387	2.05e-11	2.21e-09	SNHG20
ENSG00000131943	0.427728	2.08e-11	2.23e-09	C19orf12
ENSG00000110057	-0.5242	2.2e-11	2.34e-09	UNC93B1
ENSG00000172232	-1.30916	2.22e-11	2.35e-09	AZU1
ENSG00000116667	0.393334	2.28e-11	2.39e-09	C1orf21
ENSG00000211949	-1.32257	2.41e-11	2.52e-09	IGHV3-23
ENSG00000115421	0.340266	2.61e-11	2.72e-09	PAPOLG
ENSG00000243836	-0.981585	2.92e-11	3.02e-09	WDR86-AS1
ENSG00000060138	-1.11493	2.98e-11	3.07e-09	YBX3
ENSG00000118971	0.605052	3.2e-11	3.27e-09	CCND2
ENSG00000010327	-1.98498	3.22e-11	3.27e-09	STAB1
ENSG00000186074	-1.7885	3.57e-11	3.62e-09	CD300LF
ENSG00000165071	0.423973	3.74e-11	3.76e-09	TMEM71
ENSG00000087266	0.34012	3.93e-11	3.93e-09	SH3BP2
ENSG00000154153	-1.17543	4.29e-11	4.27e-09	RETREG1
ENSG00000198223	-1.94289	5.2e-11	5.15e-09	CSF2RA
ENSG00000167642	-1.44389	5.68e-11	5.58e-09	SPINT2
ENSG00000164530	-1.1132	5.69e-11	5.58e-09	PI16
ENSG00000196455	0.376688	6.33e-11	6.18e-09	PIK3R4
ENSG00000026751	0.346158	6.44e-11	6.25e-09	SLAMF7
ENSG00000187116	-1.82699	6.72e-11	6.48e-09	LILRA5
ENSG00000182010	-1.38134	7.18e-11	6.89e-09	RTKN2
ENSG00000102007	-0.581788	7.36e-11	7.03e-09	PLP2
ENSG00000183134	-1.01779	7.94e-11	7.54e-09	PTGDR2
ENSG00000033627	-1.57876	7.97e-11	7.54e-09	ATP6V0A1
ENSG00000087253	-1.76958	8.56e-11	8.06e-09	LPCAT2
ENSG00000198520	-1.52882	8.73e-11	8.18e-09	ARMH1
ENSG00000135900	-0.417186	8.79e-11	8.19e-09	MRPL44
ENSG00000120708	-2.16386	8.86e-11	8.21e-09	TGFBI
ENSG00000185101	-0.904921	9.08e-11	8.37e-09	ANO9
ENSG00000110906	0.385233	9.26e-11	8.5e-09	KCTD10
ENSG00000114812	-1.92483	9.35e-11	8.54e-09	VIPR1
ENSG00000170873	0.496913	9.93e-11	8.98e-09	MTSS1
ENSG00000179583	-0.858271	9.93e-11	8.98e-09	CIITA
ENSG00000225648	-0.343225	1.04e-10	9.33e-09	SBDSP1
ENSG00000169252	0.550817	1.04e-10	9.33e-09	ADRB2
ENSG00000136026	-1.25751	1.05e-10	9.37e-09	CKAP4
ENSG00000105699	-1.09963	1.09e-10	9.7e-09	LSR
ENSG00000164047	-2.03354	1.14e-10	1.01e-08	CAMP
ENSG00000152558	-0.432486	1.15e-10	1.01e-08	TMEM123
ENSG00000048028	0.449854	1.16e-10	1.01e-08	USP28
ENSG00000127955	-1.30397	1.25e-10	1.09e-08	GNAI1
ENSG00000129245	0.322397	1.35e-10	1.17e-08	FXR2
ENSG00000141384	-0.817462	1.38e-10	1.19e-08	TAF4B
ENSG00000141655	-0.919376	1.4e-10	1.21e-08	TNFRSF11A
ENSG00000164086	0.414628	1.41e-10	1.21e-08	DUSP7
ENSG00000111843	-0.723515	1.63e-10	1.39e-08	TMEM14C
ENSG00000114491	0.438024	1.69e-10	1.43e-08	UMPS
ENSG00000147044	-0.588986	1.94e-10	1.63e-08	CASK
ENSG00000164056	-1.28032	2.21e-10	1.86e-08	SPRY1
ENSG00000160199	0.353115	2.23e-10	1.86e-08	PKNOX1
ENSG00000131398	-2.14306	2.33e-10	1.93e-08	KCNC3
ENSG00000144136	0.257642	2.33e-10	1.93e-08	SLC20A1
ENSG00000239998	-1.5768	2.38e-10	1.96e-08	LILRA2
ENSG00000106089	0.678614	2.44e-10	2e-08	STX1A
ENSG00000004468	0.393959	2.5e-10	2.04e-08	CD38
ENSG00000160789	-0.938697	2.5e-10	2.04e-08	LMNA
ENSG00000109684	-0.945354	2.78e-10	2.26e-08	CLNK
ENSG00000211943	-1.50478	2.8e-10	2.26e-08	IGHV3-15
ENSG00000008516	-1.09593	2.85e-10	2.29e-08	MMP25
ENSG00000163565	0.269755	2.92e-10	2.33e-08	IFI16
ENSG00000163751	-2.09184	2.96e-10	2.36e-08	CPA3
ENSG00000115956	0.42765	3.18e-10	2.51e-08	PLEK
ENSG00000211899	-1.46814	3.18e-10	2.51e-08	IGHM
ENSG00000131876	-0.307452	3.19e-10	2.51e-08	SNRPA1
ENSG00000135362	0.520747	3.2e-10	2.51e-08	PRR5L
ENSG00000107736	-0.914167	3.33e-10	2.6e-08	CDH23
ENSG00000197471	0.471369	3.37e-10	2.61e-08	SPN
ENSG00000204466	0.905778	3.43e-10	2.66e-08	NA
ENSG00000100906	-1.35905	3.57e-10	2.75e-08	NFKBIA
ENSG00000149418	-1.79403	3.62e-10	2.78e-08	ST14
ENSG00000060140	-0.869321	3.91e-10	2.98e-08	STYK1
ENSG00000136111	-1.00095	3.91e-10	2.98e-08	TBC1D4
ENSG00000184678	-0.969501	4.09e-10	3.1e-08	H2BC21
ENSG00000197536	0.302448	4.29e-10	3.24e-08	IRF1-AS1
ENSG00000159128	-1.7512	4.55e-10	3.42e-08	IFNGR2
ENSG00000166128	0.489873	4.58e-10	3.43e-08	RAB8B
ENSG00000146112	0.51028	4.69e-10	3.48e-08	PPP1R18
ENSG00000186470	0.263939	4.69e-10	3.48e-08	BTN3A2
ENSG00000125741	0.39971	4.73e-10	3.5e-08	OPA3
ENSG00000136997	-0.794648	4.75e-10	3.5e-08	MYC
ENSG00000186951	0.465284	5.03e-10	3.69e-08	PPARA
ENSG00000182487	-1.52061	5.21e-10	3.81e-08	NCF1B
ENSG00000180891	-0.947895	5.23e-10	3.81e-08	CUEDC1
ENSG00000183337	0.433907	5.5e-10	3.99e-08	BCOR
ENSG00000107201	0.354949	5.56e-10	4.02e-08	RIGI
ENSG00000236144	-0.411879	5.72e-10	4.12e-08	TMEM147-AS1
ENSG00000124731	-3.16867	5.84e-10	4.19e-08	TREM1
ENSG00000198113	0.554917	6.18e-10	4.42e-08	TOR4A
ENSG00000182742	0.454691	6.32e-10	4.49e-08	HOXB4
ENSG00000156475	0.298121	6.34e-10	4.49e-08	PPP2R2B
ENSG00000161921	-1.50029	6.66e-10	4.7e-08	CXCL16
ENSG00000165178	-1.52616	6.86e-10	4.83e-08	NCF1C
ENSG00000167633	0.501856	7.36e-10	5.15e-08	KIR3DL1
ENSG00000143365	-1.06172	7.4e-10	5.15e-08	RORC
ENSG00000187796	-1.07846	7.4e-10	5.15e-08	CARD9
ENSG00000126226	0.304214	7.51e-10	5.21e-08	PCID2
ENSG00000196735	-1.19069	7.77e-10	5.37e-08	HLA-DQA1
ENSG00000119866	-1.88802	8.08e-10	5.56e-08	BCL11A
ENSG00000125875	0.34527	8.19e-10	5.62e-08	TBC1D20
ENSG00000130766	0.515857	8.5e-10	5.81e-08	SESN2
ENSG00000111110	-1.74449	8.62e-10	5.87e-08	PPM1H
ENSG00000124191	-1.00506	9.24e-10	6.27e-08	TOX2
ENSG00000272908	0.448278	9.28e-10	6.27e-08
ENSG00000145391	-1.34895	9.54e-10	6.42e-08	SETD7
ENSG00000224032	-0.44028	9.91e-10	6.63e-08	EPB41L4A-AS1
ENSG00000132744	-1.32351	9.92e-10	6.63e-08	ACY3
ENSG00000132530	0.288838	1.02e-09	6.82e-08	XAF1
ENSG00000264198	0.45461	1.05e-09	6.99e-08	NA
ENSG00000237541	-1.11001	1.06e-09	7.05e-08	HLA-DQA2
ENSG00000132386	-1.965	1.08e-09	7.15e-08	SERPINF1
ENSG00000117500	0.344505	1.11e-09	7.3e-08	TMED5
ENSG00000271856	-0.635824	1.14e-09	7.45e-08	LINC01215
ENSG00000135605	-0.679378	1.15e-09	7.48e-08	TEC
ENSG00000105339	0.367371	1.17e-09	7.59e-08	DENND3
ENSG00000148153	0.345673	1.21e-09	7.83e-08	INIP
ENSG00000177606	-1.23091	1.25e-09	8.05e-08	JUN
ENSG00000177425	-0.879045	1.25e-09	8.05e-08	PAWR
ENSG00000118513	-1.33298	1.35e-09	8.63e-08	MYB
ENSG00000117322	-1.89967	1.35e-09	8.64e-08	CR2
ENSG00000146192	-1.08229	1.37e-09	8.72e-08	FGD2
ENSG00000152804	-0.588386	1.37e-09	8.72e-08	HHEX
ENSG00000204103	-1.87599	1.39e-09	8.79e-08	MAFB
ENSG00000198876	0.351921	1.39e-09	8.79e-08	DCAF12
ENSG00000111666	-0.629483	1.42e-09	8.92e-08	CHPT1
ENSG00000156675	0.424405	1.45e-09	9.09e-08	RAB11FIP1
ENSG00000174059	-2.34103	1.46e-09	9.09e-08	CD34
ENSG00000165494	0.413852	1.49e-09	9.27e-08	PCF11
ENSG00000211659	-1.96512	1.55e-09	9.58e-08	IGLV3-25
ENSG00000198795	-1.48711	1.56e-09	9.61e-08	ZNF521
ENSG00000026950	0.273796	1.56e-09	9.61e-08	BTN3A1
ENSG00000164366	0.407544	1.61e-09	9.87e-08	CCDC127
ENSG00000135074	-1.02839	1.65e-09	1.01e-07	ADAM19
ENSG00000211653	-1.45911	1.75e-09	1.07e-07	IGLV1-40
ENSG00000146094	-1.31686	1.76e-09	1.07e-07	DOK3
ENSG00000174083	-0.768657	1.76e-09	1.07e-07	NA
ENSG00000111144	-0.369848	1.81e-09	1.09e-07	LTA4H
ENSG00000197561	-1.73294	1.84e-09	1.11e-07	ELANE
ENSG00000165272	-0.813719	2e-09	1.2e-07	AQP3
ENSG00000221946	-0.934577	2.02e-09	1.21e-07	FXYD7
ENSG00000121570	-1.17113	2.05e-09	1.22e-07	DPPA4
ENSG00000116106	-0.600338	2.07e-09	1.23e-07	EPHA4
ENSG00000196533	-1.95358	2.13e-09	1.26e-07	NA
ENSG00000152223	0.397593	2.15e-09	1.27e-07	EPG5
ENSG00000214530	-0.880598	2.18e-09	1.28e-07	STARD10
ENSG00000142798	-1.33565	2.21e-09	1.3e-07	HSPG2
ENSG00000138413	0.386075	2.25e-09	1.32e-07	IDH1
ENSG00000169813	0.365841	2.3e-09	1.34e-07	HNRNPF
ENSG00000108946	0.250466	2.34e-09	1.36e-07	PRKAR1A
ENSG00000112983	0.300788	2.35e-09	1.36e-07	BRD8
ENSG00000204611	0.468438	2.35e-09	1.36e-07	ZNF616
ENSG00000188677	-0.768199	2.45e-09	1.41e-07	PARVB
ENSG00000116679	0.546834	2.49e-09	1.43e-07	IVNS1ABP
ENSG00000227507	-0.911479	2.54e-09	1.46e-07	LTB
ENSG00000160223	-1.57076	2.69e-09	1.53e-07	ICOSLG
ENSG00000196576	-1.56562	2.71e-09	1.54e-07	PLXNB2
ENSG00000158286	-0.962944	2.73e-09	1.55e-07	RNF207
ENSG00000101160	-0.552865	2.87e-09	1.62e-07	CTSZ
ENSG00000163947	0.379897	2.87e-09	1.62e-07	ARHGEF3
ENSG00000183023	-1.62584	2.97e-09	1.67e-07	SLC8A1
ENSG00000181026	-0.386927	3.2e-09	1.8e-07	AEN
ENSG00000131203	-1.76481	3.33e-09	1.86e-07	IDO1
ENSG00000111275	-1.70188	3.34e-09	1.86e-07	ALDH2
ENSG00000174282	0.339794	3.44e-09	1.91e-07	ZBTB4
ENSG00000157827	-1.48591	3.46e-09	1.92e-07	FMNL2
ENSG00000173221	0.458045	3.69e-09	2.04e-07	GLRX
ENSG00000095397	-0.658091	3.77e-09	2.07e-07	WHRN
ENSG00000197629	-2.03017	3.87e-09	2.12e-07	MPEG1
ENSG00000133561	0.461682	3.94e-09	2.16e-07	GIMAP6
ENSG00000101247	-0.356009	3.96e-09	2.16e-07	NDUFAF5
ENSG00000107954	-1.14623	4.04e-09	2.19e-07	NEURL1
ENSG00000269893	-0.605508	4.04e-09	2.19e-07	SNHG8
ENSG00000185880	0.361506	4.11e-09	2.23e-07	TRIM69
ENSG00000246705	-0.508915	4.14e-09	2.24e-07	H2AJ
ENSG00000073331	-0.986276	4.16e-09	2.24e-07	ALPK1
ENSG00000053918	-1.79292	4.17e-09	2.24e-07	KCNQ1
ENSG00000107281	-1.1648	4.22e-09	2.26e-07	NPDC1
ENSG00000196220	-0.945746	4.23e-09	2.26e-07	SRGAP3
ENSG00000144824	0.436162	4.28e-09	2.28e-07	PHLDB2
ENSG00000137393	-1.15798	4.36e-09	2.31e-07	RNF144B
ENSG00000138378	0.291754	4.82e-09	2.55e-07	STAT4
ENSG00000185697	0.300902	4.9e-09	2.59e-07	MYBL1
ENSG00000255587	-1.60038	5.07e-09	2.66e-07	RAB44
ENSG00000136485	0.357492	5.08e-09	2.66e-07	DCAF7
ENSG00000109458	-0.617346	5.23e-09	2.73e-07	GAB1
ENSG00000157514	-0.512866	5.29e-09	2.76e-07	TSC22D3
ENSG00000101307	-1.81864	5.3e-09	2.76e-07	SIRPB1
ENSG00000129757	-1.25453	5.31e-09	2.76e-07	CDKN1C
ENSG00000152270	0.506602	5.33e-09	2.76e-07	PDE3B
ENSG00000178562	-1.60442	5.48e-09	2.82e-07	CD28
ENSG00000115998	0.346359	5.75e-09	2.96e-07	C2orf42
ENSG00000163171	0.339635	5.82e-09	2.99e-07	CDC42EP3
ENSG00000134508	-0.729757	5.9e-09	3.02e-07	CABLES1
ENSG00000178695	-1.84463	6.43e-09	3.27e-07	KCTD12
ENSG00000175895	-0.348021	6.43e-09	3.27e-07	PLEKHF2
ENSG00000101336	-1.87201	6.58e-09	3.33e-07	HCK
ENSG00000113460	-0.363217	6.58e-09	3.33e-07	BRIX1
ENSG00000148773	-0.533498	6.65e-09	3.35e-07	MKI67
ENSG00000169499	0.268554	6.66e-09	3.35e-07	PLEKHA2
ENSG00000134827	-1.68636	6.67e-09	3.35e-07	TCN1
ENSG00000128342	-1.0092	7.16e-09	3.59e-07	LIF
ENSG00000123146	0.23029	7.2e-09	3.6e-07	ADGRE5
ENSG00000175061	-0.426045	7.4e-09	3.68e-07	SNHG29
ENSG00000132773	-0.366797	7.67e-09	3.81e-07	TOE1
ENSG00000105369	-1.37676	7.77e-09	3.85e-07	CD79A
ENSG00000142528	0.451178	7.83e-09	3.87e-07	ZNF473
ENSG00000161638	0.316559	7.91e-09	3.9e-07	ITGA5
ENSG00000243811	0.367234	7.93e-09	3.9e-07	APOBEC3D
ENSG00000196549	-1.66691	8.11e-09	3.98e-07	MME
ENSG00000103313	-1.84131	8.21e-09	4.01e-07	MEFV
ENSG00000123094	-1.15468	8.32e-09	4.06e-07	RASSF8
ENSG00000153071	0.505671	8.54e-09	4.15e-07	DAB2
ENSG00000102471	0.865303	8.73e-09	4.24e-07	NDFIP2
ENSG00000182749	-0.622279	8.94e-09	4.32e-07	PAQR7
ENSG00000112773	-0.358811	9.08e-09	4.38e-07	TENT5A
ENSG00000141551	0.21976	9.41e-09	4.53e-07	CSNK1D
ENSG00000095370	0.452142	9.48e-09	4.55e-07	SH2D3C
ENSG00000132465	-1.48626	9.56e-09	4.58e-07	JCHAIN
ENSG00000143546	-2.33151	9.73e-09	4.65e-07	S100A8
ENSG00000111801	0.278907	1.01e-08	4.81e-07	BTN3A3
ENSG00000241399	-1.04457	1.02e-08	4.84e-07	CD302
ENSG00000266208	-0.974464	1.05e-08	4.97e-07	GJD3-AS1
ENSG00000198355	-0.753762	1.06e-08	5.03e-07	PIM3
ENSG00000136636	-0.557461	1.07e-08	5.05e-07	KCTD3
ENSG00000153064	-1.3337	1.11e-08	5.21e-07	BANK1
ENSG00000138835	0.32944	1.14e-08	5.36e-07	RGS3
ENSG00000167483	-1.32373	1.18e-08	5.51e-07	NIBAN3
ENSG00000174946	0.668478	1.18e-08	5.51e-07	GPR171
ENSG00000233016	-0.436429	1.23e-08	5.73e-07	SNHG7
ENSG00000128040	-1.34888	1.26e-08	5.83e-07	SPINK2
ENSG00000066336	-1.86737	1.27e-08	5.87e-07	SPI1
ENSG00000136802	0.398715	1.28e-08	5.92e-07	LRRC8A
ENSG00000005379	0.329293	1.28e-08	5.92e-07	TSPOAP1
ENSG00000186049	0.483375	1.32e-08	6.06e-07	KRT73
ENSG00000069188	-1.57415	1.4e-08	6.44e-07	SDK2
ENSG00000198818	0.390211	1.45e-08	6.64e-07	SFT2D1
ENSG00000175029	0.386565	1.47e-08	6.72e-07	CTBP2
ENSG00000116990	-1.69428	1.48e-08	6.76e-07	MYCL
ENSG00000234741	-0.415054	1.49e-08	6.77e-07	GAS5
ENSG00000141469	0.420374	1.56e-08	7.05e-07	SLC14A1
ENSG00000137474	-0.824273	1.56e-08	7.05e-07	MYO7A
ENSG00000165092	-2.4941	1.61e-08	7.27e-07	ALDH1A1
ENSG00000188822	-0.684354	1.67e-08	7.51e-07	CNR2
ENSG00000163931	-0.359945	1.69e-08	7.59e-07	TKT
ENSG00000183155	0.311512	1.73e-08	7.74e-07	RABIF
ENSG00000232629	-1.41766	1.74e-08	7.75e-07	HLA-DQB2
ENSG00000157554	-1.83303	1.74e-08	7.75e-07	ERG
ENSG00000231389	-0.593943	1.77e-08	7.86e-07	HLA-DPA1
ENSG00000140848	-0.897265	1.79e-08	7.94e-07	CPNE2
ENSG00000204634	-1.21413	1.82e-08	8.05e-07	TBC1D8
ENSG00000054598	-1.17673	1.84e-08	8.12e-07	FOXC1
ENSG00000130584	-0.890851	1.86e-08	8.2e-07	ZBTB46
ENSG00000131042	-1.93283	1.9e-08	8.34e-07	LILRB2
ENSG00000164342	0.70904	1.95e-08	8.55e-07	TLR3
ENSG00000186854	-1.22289	2e-08	8.75e-07	TRABD2A
ENSG00000105711	-1.47843	2.01e-08	8.75e-07	SCN1B
ENSG00000211893	-1.46646	2.06e-08	8.92e-07	IGHG2
ENSG00000111859	0.44291	2.06e-08	8.92e-07	NEDD9
ENSG00000156052	-0.576348	2.06e-08	8.92e-07	GNAQ
ENSG00000180917	0.410267	2.11e-08	9.13e-07	CMTR2
ENSG00000103569	-2.64931	2.18e-08	9.41e-07	AQP9
ENSG00000143851	0.314483	2.19e-08	9.41e-07	PTPN7
ENSG00000139193	-1.05395	2.19e-08	9.41e-07	CD27
ENSG00000099958	-1.20318	2.25e-08	9.64e-07	DERL3
ENSG00000110777	-1.59842	2.35e-08	1e-06	POU2AF1
ENSG00000111670	0.426081	2.37e-08	1.01e-06	GNPTAB
ENSG00000268001	0.531711	2.4e-08	1.02e-06	CARD8-AS1
ENSG00000144476	0.572671	2.45e-08	1.04e-06	ACKR3
ENSG00000132824	0.239672	2.48e-08	1.05e-06	SERINC3
ENSG00000004838	0.579334	2.49e-08	1.05e-06	ZMYND10
ENSG00000180354	-0.686658	2.55e-08	1.08e-06	MTURN
ENSG00000124160	0.303346	2.71e-08	1.14e-06	NCOA5
ENSG00000124920	0.690375	2.72e-08	1.14e-06	MYRF
ENSG00000269657	0.831093	2.73e-08	1.14e-06	NA
ENSG00000135898	-1.04976	2.75e-08	1.15e-06	GPR55
ENSG00000172260	-1.57745	2.79e-08	1.16e-06	NEGR1
ENSG00000188191	-0.643158	2.91e-08	1.21e-06	PRKAR1B
ENSG00000210196	-1.37572	2.92e-08	1.21e-06	MT-TP
ENSG00000186407	-2.2567	2.94e-08	1.22e-06	CD300E
ENSG00000184014	-0.711161	3.04e-08	1.26e-06	DENND5A
ENSG00000241343	-0.470405	3.12e-08	1.29e-06	RPL36A
ENSG00000159339	-1.06975	3.2e-08	1.32e-06	PADI4
ENSG00000105849	-0.427148	3.22e-08	1.32e-06	POLR1F
ENSG00000134243	-0.941203	3.28e-08	1.34e-06	SORT1
ENSG00000155090	-0.358587	3.33e-08	1.36e-06	KLF10
ENSG00000104998	0.309415	3.48e-08	1.42e-06	IL27RA
ENSG00000136068	-0.558763	3.49e-08	1.42e-06	FLNB
ENSG00000162804	-1.48747	3.51e-08	1.43e-06	SNED1
ENSG00000141337	0.382394	3.52e-08	1.43e-06	ARSG
ENSG00000142875	0.28529	3.53e-08	1.43e-06	PRKACB
ENSG00000126353	-0.90152	3.61e-08	1.46e-06	CCR7
ENSG00000168710	0.244787	3.61e-08	1.46e-06	AHCYL1
ENSG00000141458	0.360633	3.7e-08	1.49e-06	NPC1
ENSG00000164111	-0.66077	3.76e-08	1.51e-06	ANXA5
ENSG00000109743	-1.96593	3.84e-08	1.53e-06	BST1
ENSG00000136869	-1.37607	3.86e-08	1.54e-06	TLR4
ENSG00000105866	0.349377	3.87e-08	1.54e-06	SP4
ENSG00000139370	0.326243	3.87e-08	1.54e-06	SLC15A4
ENSG00000152495	-1.17375	3.96e-08	1.57e-06	CAMK4
ENSG00000168685	-0.968141	4.01e-08	1.59e-06	IL7R
ENSG00000152784	-0.431251	4.12e-08	1.63e-06	PRDM8
ENSG00000109113	-1.17865	4.18e-08	1.65e-06	RAB34
ENSG00000163067	0.610722	4.34e-08	1.71e-06	NA
ENSG00000119535	-2.23708	4.52e-08	1.77e-06	CSF3R
ENSG00000073060	-1.0599	4.53e-08	1.78e-06	SCARB1
ENSG00000204713	0.295569	4.55e-08	1.78e-06	TRIM27
ENSG00000197782	0.443585	4.56e-08	1.78e-06	ZNF780A
ENSG00000183576	0.332763	4.58e-08	1.78e-06	SETD3
ENSG00000205309	-0.806662	4.67e-08	1.82e-06	NT5M
ENSG00000198758	-1.08276	4.68e-08	1.82e-06	EPS8L3
ENSG00000197249	-2.03131	4.82e-08	1.86e-06	SERPINA1
ENSG00000089818	-0.282751	4.92e-08	1.9e-06	NECAP1
ENSG00000018280	-1.94253	4.92e-08	1.9e-06	SLC11A1
ENSG00000142867	-0.415014	4.98e-08	1.91e-06	BCL10
ENSG00000112763	0.217165	5.03e-08	1.93e-06	BTN2A1
ENSG00000132613	-0.79874	5.05e-08	1.93e-06	MTSS2
ENSG00000160712	-1.71533	5.11e-08	1.95e-06	IL6R
ENSG00000178038	-1.63488	5.2e-08	1.98e-06	ALS2CL
ENSG00000119401	0.519299	5.31e-08	2.02e-06	TRIM32
ENSG00000123213	-1.23977	5.36e-08	2.03e-06	NLN
ENSG00000095585	-1.81328	5.39e-08	2.04e-06	BLNK
ENSG00000010165	0.381148	5.58e-08	2.11e-06	METTL13
ENSG00000150540	-2.60726	5.69e-08	2.15e-06	HNMT
ENSG00000135048	0.490276	5.75e-08	2.16e-06	CEMIP2
ENSG00000221963	0.397651	5.76e-08	2.16e-06	APOL6
ENSG00000121297	0.852562	5.77e-08	2.16e-06	TSHZ3
ENSG00000146416	-0.674368	5.86e-08	2.2e-06	AIG1
ENSG00000173200	0.366785	5.91e-08	2.21e-06	PARP15
ENSG00000060642	0.325792	5.94e-08	2.22e-06	PIGV
ENSG00000109861	0.351867	5.99e-08	2.23e-06	CTSC
ENSG00000159399	-1.19059	6.04e-08	2.24e-06	HK2
ENSG00000211640	-1.71427	6.09e-08	2.26e-06	IGLV6-57
ENSG00000131979	0.341703	6.2e-08	2.29e-06	GCH1
ENSG00000162654	0.359899	6.25e-08	2.31e-06	GBP4
ENSG00000060558	-1.43337	6.27e-08	2.31e-06	GNA15
ENSG00000163154	0.640039	6.51e-08	2.39e-06	TNFAIP8L2
ENSG00000108679	-0.835633	6.56e-08	2.41e-06	LGALS3BP
ENSG00000082397	-1.61893	6.7e-08	2.46e-06	EPB41L3
ENSG00000272053	-0.863847	6.95e-08	2.54e-06	NA
ENSG00000165914	-0.999997	6.98e-08	2.55e-06	TTC7B
ENSG00000070190	-0.857033	6.99e-08	2.55e-06	DAPP1
ENSG00000177989	-1.03399	7.02e-08	2.55e-06	ODF3B
ENSG00000166928	-1.88097	7.21e-08	2.61e-06	MS4A14
ENSG00000117090	-1.14594	7.22e-08	2.61e-06	SLAMF1
ENSG00000071242	-0.712078	7.31e-08	2.64e-06	RPS6KA2
ENSG00000152022	0.273153	7.32e-08	2.64e-06	NA
ENSG00000136630	-1.90236	7.33e-08	2.64e-06	HLX
ENSG00000100600	-1.48424	7.33e-08	2.64e-06	LGMN
ENSG00000228340	0.537678	7.59e-08	2.72e-06	MIR646HG
ENSG00000095794	0.45883	7.66e-08	2.74e-06	CREM
ENSG00000157570	-0.968107	7.7e-08	2.75e-06	TSPAN18
ENSG00000160305	0.372363	7.71e-08	2.75e-06	DIP2A
ENSG00000187257	0.314271	7.74e-08	2.75e-06	RSBN1L
ENSG00000171451	-1.12091	7.75e-08	2.75e-06	DSEL
ENSG00000139163	0.283789	7.75e-08	2.75e-06	ETNK1
ENSG00000167106	-0.547113	7.82e-08	2.76e-06	EEIG1
ENSG00000187109	-0.429353	7.82e-08	2.76e-06	NAP1L1
ENSG00000159314	0.329248	7.92e-08	2.79e-06	ARHGAP27
ENSG00000116273	0.371282	8.1e-08	2.85e-06	PHF13
ENSG00000176788	-1.45698	8.14e-08	2.86e-06	BASP1
ENSG00000076053	-0.436248	8.32e-08	2.92e-06	RBM7
ENSG00000174600	0.688133	8.34e-08	2.92e-06	CMKLR1
ENSG00000133805	-0.551078	8.4e-08	2.93e-06	AMPD3
ENSG00000198598	-1.66605	8.44e-08	2.94e-06	MMP17
ENSG00000249859	-0.63931	8.49e-08	2.96e-06	PVT1
ENSG00000104903	-1.2157	8.55e-08	2.97e-06	LYL1
ENSG00000072954	-0.99256	8.62e-08	2.99e-06	TMEM38A
ENSG00000244482	-2.35033	8.63e-08	2.99e-06	LILRA6
ENSG00000106546	-0.53555	8.73e-08	3.02e-06	AHR
ENSG00000253755	-1.7482	8.87e-08	3.06e-06	IGHGP
ENSG00000157978	-0.398876	8.9e-08	3.06e-06	LDLRAP1
ENSG00000157303	-1.07271	9.05e-08	3.11e-06	SUSD3
ENSG00000112799	-1.59672	9.58e-08	3.28e-06	LY86
ENSG00000116717	-0.484505	9.61e-08	3.29e-06	GADD45A
ENSG00000183087	-1.87485	9.82e-08	3.36e-06	GAS6
ENSG00000113532	0.371778	1.01e-07	3.44e-06	ST8SIA4
ENSG00000148488	0.55628	1.01e-07	3.44e-06	ST8SIA6
ENSG00000005238	0.341892	1.01e-07	3.44e-06	ATOSB
ENSG00000186815	-0.482644	1.03e-07	3.49e-06	TPCN1
ENSG00000169504	-1.14903	1.03e-07	3.49e-06	CLIC4
ENSG00000089157	-0.415791	1.04e-07	3.5e-06	RPLP0
ENSG00000178700	0.509352	1.05e-07	3.54e-06	DHFR2
ENSG00000165795	-0.557425	1.06e-07	3.58e-06	NDRG2
ENSG00000132256	0.264134	1.08e-07	3.63e-06	TRIM5
ENSG00000007516	-0.718577	1.08e-07	3.64e-06	BAIAP3
ENSG00000179862	-1.26561	1.09e-07	3.65e-06	CITED4
ENSG00000114737	0.899205	1.1e-07	3.67e-06	CISH
ENSG00000014257	-2.22956	1.1e-07	3.68e-06	ACP3
ENSG00000154237	-1.6696	1.11e-07	3.7e-06	LRRK1
ENSG00000104626	0.293002	1.12e-07	3.73e-06	ERI1
ENSG00000168734	-1.23064	1.15e-07	3.8e-06	PKIG
ENSG00000196782	-0.8916	1.18e-07	3.9e-06	MAML3
ENSG00000215912	-0.790276	1.18e-07	3.9e-06	TTC34
ENSG00000025708	-0.665951	1.18e-07	3.9e-06	TYMP
ENSG00000244437	-1.51829	1.19e-07	3.9e-06	IGKV3-15
ENSG00000104356	0.424018	1.19e-07	3.9e-06	POP1
ENSG00000196139	0.624037	1.2e-07	3.93e-06	AKR1C3
ENSG00000185950	-0.686034	1.21e-07	3.96e-06	IRS2
ENSG00000196502	-0.668548	1.25e-07	4.1e-06	SULT1A1
ENSG00000022267	-0.870875	1.27e-07	4.16e-06	FHL1
ENSG00000121864	-0.254993	1.3e-07	4.25e-06	ZNF639
ENSG00000126001	0.314734	1.33e-07	4.34e-06	CEP250
ENSG00000075234	0.465701	1.34e-07	4.35e-06	TTC38
ENSG00000188171	0.563282	1.34e-07	4.36e-06	ZNF626
ENSG00000099785	-0.545063	1.35e-07	4.36e-06	MARCHF2
ENSG00000084652	0.314935	1.36e-07	4.38e-06	TXLNA
ENSG00000198734	-2.17846	1.39e-07	4.48e-06	F5
ENSG00000148429	-0.847653	1.4e-07	4.51e-06	USP6NL
ENSG00000158106	-1.13801	1.41e-07	4.52e-06	RHPN1
ENSG00000111790	0.353854	1.41e-07	4.54e-06	FGFR1OP2
ENSG00000075275	-0.690952	1.42e-07	4.56e-06	CELSR1
ENSG00000177685	-0.582692	1.43e-07	4.56e-06	CRACR2B
ENSG00000136541	-0.423045	1.43e-07	4.58e-06	ERMN
ENSG00000167747	-0.419327	1.44e-07	4.58e-06	C19orf48P
ENSG00000163517	-0.511334	1.44e-07	4.58e-06	HDAC11
ENSG00000174255	0.621367	1.47e-07	4.68e-06	ZNF80
ENSG00000108219	0.261706	1.47e-07	4.68e-06	TSPAN14
ENSG00000025039	-1.49005	1.48e-07	4.69e-06	RRAGD
ENSG00000165209	-0.519947	1.51e-07	4.78e-06	STRBP
ENSG00000135414	0.432878	1.56e-07	4.93e-06	GDF11
ENSG00000005059	-0.455035	1.57e-07	4.94e-06	MCUB
ENSG00000133134	-0.59199	1.57e-07	4.94e-06	BEX2
ENSG00000154734	0.492443	1.59e-07	4.99e-06	ADAMTS1
ENSG00000161642	-1.04171	1.61e-07	5.04e-06	ZNF385A
ENSG00000255197	-1.62208	1.63e-07	5.09e-06	SLC39A13-AS1
ENSG00000169432	-1.10573	1.66e-07	5.19e-06	SCN9A
ENSG00000134531	-1.35932	1.67e-07	5.2e-06	EMP1
ENSG00000177410	-0.452688	1.7e-07	5.3e-06	ZFAS1
ENSG00000165959	-2.15932	1.71e-07	5.31e-06	CLMN
ENSG00000126759	-1.80107	1.71e-07	5.31e-06	CFP
ENSG00000239306	0.269742	1.73e-07	5.37e-06	RBM14
ENSG00000238227	0.39816	1.78e-07	5.5e-06	TMEM250
ENSG00000106003	0.35069	1.78e-07	5.5e-06	LFNG
ENSG00000140403	0.327265	1.78e-07	5.5e-06	DNAJA4
ENSG00000128383	-1.77809	1.83e-07	5.63e-06	APOBEC3A
ENSG00000130147	-1.34217	1.84e-07	5.65e-06	SH3BP4
ENSG00000206337	0.452857	1.85e-07	5.68e-06	HCP5
ENSG00000132694	-1.45894	1.87e-07	5.74e-06	ARHGEF11
ENSG00000182578	-1.75843	1.9e-07	5.8e-06	CSF1R
ENSG00000162571	-1.08805	1.92e-07	5.88e-06	TTLL10
ENSG00000139970	-1.85487	1.95e-07	5.94e-06	RTN1
ENSG00000111452	-1.38817	1.95e-07	5.94e-06	ADGRD1
ENSG00000164398	-0.657956	1.96e-07	5.94e-06	ACSL6
ENSG00000108424	0.209986	1.97e-07	5.97e-06	KPNB1
ENSG00000100448	-1.39551	1.97e-07	5.98e-06	CTSG
ENSG00000004478	0.343206	1.98e-07	5.98e-06	FKBP4
ENSG00000135486	-0.280825	2e-07	6.05e-06	HNRNPA1
ENSG00000110987	-1.38377	2.04e-07	6.14e-06	BCL7A
ENSG00000184743	0.242777	2.05e-07	6.16e-06	ATL3
ENSG00000239961	-2.44703	2.1e-07	6.3e-06	LILRA4
ENSG00000130830	-0.760955	2.11e-07	6.32e-06	MPP1
ENSG00000140284	-1.00011	2.13e-07	6.38e-06	SLC27A2
ENSG00000185291	-1.62709	2.15e-07	6.43e-06	IL3RA
ENSG00000160883	-1.90103	2.25e-07	6.7e-06	HK3
ENSG00000138772	-1.38374	2.25e-07	6.7e-06	ANXA3
ENSG00000073861	0.383364	2.3e-07	6.84e-06	TBX21
ENSG00000198752	-1.2562	2.31e-07	6.86e-06	CDC42BPB
ENSG00000091106	-1.8239	2.33e-07	6.91e-06	NLRC4
ENSG00000133067	0.750798	2.39e-07	7.07e-06	LGR6
ENSG00000029993	-1.08889	2.4e-07	7.09e-06	HMGB3
ENSG00000182247	-1.39907	2.41e-07	7.12e-06	UBE2E2
ENSG00000115935	0.246676	2.45e-07	7.22e-06	WIPF1
ENSG00000173812	-0.424252	2.54e-07	7.47e-06	EIF1
ENSG00000165029	-0.935834	2.55e-07	7.5e-06	ABCA1
ENSG00000163660	-0.290367	2.56e-07	7.5e-06	CCNL1
ENSG00000133606	-0.209044	2.61e-07	7.65e-06	MKRN1
ENSG00000141574	-1.28002	2.62e-07	7.66e-06	SECTM1
ENSG00000196372	-1.15602	2.63e-07	7.68e-06	ASB13
ENSG00000149516	-1.89751	2.75e-07	8.01e-06	MS4A3
ENSG00000064393	0.51471	2.76e-07	8.04e-06	HIPK2
ENSG00000159202	0.215874	2.78e-07	8.07e-06	UBE2Z
ENSG00000166130	0.562152	2.8e-07	8.14e-06	IKBIP
ENSG00000027869	0.433641	2.81e-07	8.14e-06	SH2D2A
ENSG00000142405	-1.51703	2.83e-07	8.18e-06	NLRP12
ENSG00000211959	-1.64956	2.83e-07	8.19e-06	IGHV4-39
ENSG00000152518	-0.447072	2.84e-07	8.2e-06	ZFP36L2
ENSG00000175857	-1.6663	2.85e-07	8.21e-06	GAPT
ENSG00000236901	-0.735152	2.87e-07	8.25e-06	MIR600HG
ENSG00000173065	0.322307	2.9e-07	8.32e-06	FAM222B
ENSG00000261269	-1.5381	2.94e-07	8.42e-06
ENSG00000109956	0.667237	2.98e-07	8.52e-06	B3GAT1
ENSG00000163220	-2.4073	2.98e-07	8.52e-06	S100A9
ENSG00000122122	0.341065	3.01e-07	8.6e-06	SASH3
ENSG00000122644	-0.514919	3.03e-07	8.65e-06	ARL4A
ENSG00000163219	0.224054	3.05e-07	8.67e-06	ARHGAP25
ENSG00000185220	0.531786	3.09e-07	8.78e-06	PGBD2
ENSG00000163814	-0.990421	3.11e-07	8.82e-06	CDCP1
ENSG00000155926	0.306178	3.12e-07	8.82e-06	SLA
ENSG00000109436	-1.47047	3.14e-07	8.89e-06	TBC1D9
ENSG00000260006	-0.451657	3.15e-07	8.89e-06	NA
ENSG00000164284	-0.353229	3.15e-07	8.89e-06	GRPEL2
ENSG00000259886	0.559907	3.18e-07	8.95e-06	NA
ENSG00000176533	-1.49959	3.18e-07	8.95e-06	GNG7
ENSG00000138185	-0.884833	3.23e-07	9.06e-06	ENTPD1
ENSG00000090382	-2.12544	3.26e-07	9.14e-06	LYZ
ENSG00000128487	-0.464553	3.27e-07	9.15e-06	SPECC1
ENSG00000143878	-0.432778	3.28e-07	9.18e-06	RHOB
ENSG00000101856	-0.704664	3.36e-07	9.37e-06	PGRMC1
ENSG00000167996	-0.503674	3.39e-07	9.45e-06	FTH1
ENSG00000127831	-1.07258	3.42e-07	9.53e-06	VIL1
ENSG00000163597	-0.471824	3.53e-07	9.82e-06	SNHG16
ENSG00000084733	0.198702	3.59e-07	9.95e-06	RAB10
ENSG00000161217	0.206784	3.63e-07	1e-05	PCYT1A
ENSG00000095932	-1.36127	3.67e-07	1.01e-05	SMIM24
ENSG00000179933	0.376214	3.74e-07	1.03e-05	C14orf119
ENSG00000064601	-0.447225	3.75e-07	1.03e-05	CTSA
ENSG00000113749	-1.61351	3.75e-07	1.03e-05	HRH2
ENSG00000139351	0.624789	3.76e-07	1.03e-05	SYCP3
ENSG00000171310	0.340825	3.78e-07	1.04e-05	CHST11
ENSG00000165312	-0.374092	3.78e-07	1.04e-05	OTUD1
ENSG00000166188	0.399737	3.81e-07	1.04e-05	ZNF319
ENSG00000182557	-0.867931	3.83e-07	1.05e-05	SPNS3
ENSG00000167613	0.286255	3.84e-07	1.05e-05	LAIR1
ENSG00000197057	0.480486	3.88e-07	1.06e-05	DTHD1
ENSG00000102145	-1.295	3.89e-07	1.06e-05	GATA1
ENSG00000186529	-1.66009	3.9e-07	1.06e-05	CYP4F3
ENSG00000263244	-0.248592	3.96e-07	1.07e-05
ENSG00000124780	-1.19414	3.96e-07	1.07e-05	KCNK17
ENSG00000163993	-1.3469	3.97e-07	1.07e-05	S100P
ENSG00000119537	-0.434318	4.01e-07	1.08e-05	KDSR
ENSG00000165195	-0.312035	4.02e-07	1.09e-05	PIGA
ENSG00000105472	-0.94737	4.04e-07	1.09e-05	CLEC11A
ENSG00000137078	-2.00946	4.05e-07	1.09e-05	SIT1
ENSG00000181036	0.581237	4.07e-07	1.09e-05	FCRL6
ENSG00000063978	0.278326	4.14e-07	1.11e-05	RNF4
ENSG00000164484	-0.678877	4.25e-07	1.14e-05	TMEM200A
ENSG00000158528	-0.615865	4.27e-07	1.14e-05	PPP1R9A
ENSG00000269728	-0.838064	4.27e-07	1.14e-05	NA
ENSG00000071794	0.352641	4.27e-07	1.14e-05	HLTF
ENSG00000197582	-1.24442	4.27e-07	1.14e-05	GPX1P1
ENSG00000159713	-1.76361	4.28e-07	1.14e-05	TPPP3
ENSG00000050405	0.431009	4.29e-07	1.14e-05	LIMA1
ENSG00000143184	-0.664908	4.37e-07	1.16e-05	XCL1
ENSG00000070756	-0.205622	4.37e-07	1.16e-05	PABPC1
ENSG00000089220	-0.332941	4.42e-07	1.17e-05	PEBP1
ENSG00000164687	-0.661009	4.5e-07	1.19e-05	FABP5
ENSG00000184792	-0.944313	4.54e-07	1.2e-05	OSBP2
ENSG00000163694	-1.3546	4.55e-07	1.2e-05	RBM47
ENSG00000079999	0.351034	4.56e-07	1.2e-05	KEAP1
ENSG00000117228	0.336979	4.56e-07	1.2e-05	GBP1
ENSG00000198133	0.376087	4.66e-07	1.22e-05	TMEM229B
ENSG00000174099	-1.25497	4.69e-07	1.23e-05	MSRB3
ENSG00000173848	-0.366818	4.69e-07	1.23e-05	NET1
ENSG00000079385	-1.58771	4.77e-07	1.25e-05	CEACAM1
ENSG00000122188	0.503677	4.84e-07	1.26e-05	LAX1
ENSG00000111335	0.274864	4.93e-07	1.28e-05	OAS2
ENSG00000120949	-1.7818	4.97e-07	1.29e-05	TNFRSF8
ENSG00000197457	-0.597235	4.98e-07	1.29e-05	STMN3
ENSG00000245904	-0.732063	5.05e-07	1.31e-05	BTG1-DT
ENSG00000230006	-1.11943	5.09e-07	1.32e-05	ANKRD36BP2
ENSG00000172243	-1.69801	5.29e-07	1.37e-05	CLEC7A
ENSG00000155130	-2.02863	5.31e-07	1.37e-05	NA
ENSG00000168758	0.332059	5.39e-07	1.39e-05	SEMA4C
ENSG00000128266	-0.722767	5.49e-07	1.41e-05	GNAZ
ENSG00000121989	-0.336915	5.62e-07	1.44e-05	ACVR2A
ENSG00000171798	-1.41391	5.63e-07	1.45e-05	KNDC1
ENSG00000204482	-0.801079	5.77e-07	1.48e-05	LST1
ENSG00000143457	0.288299	5.82e-07	1.49e-05	GOLPH3L
ENSG00000175274	-0.668539	5.93e-07	1.52e-05	TP53I11
ENSG00000211456	0.22339	6.03e-07	1.54e-05	SACM1L
ENSG00000267100	-0.460248	6.09e-07	1.55e-05	ILF3-DT
ENSG00000140044	-2.09333	6.09e-07	1.55e-05	JDP2
ENSG00000148835	0.399606	6.18e-07	1.57e-05	TAF5
ENSG00000151135	0.289542	6.23e-07	1.58e-05	TMEM263
ENSG00000074696	0.2579	6.32e-07	1.6e-05	HACD3
ENSG00000160299	0.280048	6.38e-07	1.62e-05	PCNT
ENSG00000167100	-1.18176	6.43e-07	1.63e-05	SAMD14
ENSG00000184432	0.29232	6.46e-07	1.63e-05	COPB2
ENSG00000135318	-1.46782	6.47e-07	1.63e-05	NT5E
ENSG00000254614	-0.93737	6.51e-07	1.64e-05	CAPN1-AS1
ENSG00000155465	-2.08823	6.54e-07	1.65e-05	SLC7A7
ENSG00000132205	-0.706066	6.57e-07	1.65e-05	EMILIN2
ENSG00000119906	0.262729	6.69e-07	1.68e-05	SLF2
ENSG00000185022	-0.62115	6.78e-07	1.7e-05	MAFF
ENSG00000124788	0.313605	6.86e-07	1.71e-05	ATXN1
ENSG00000181284	0.484336	6.87e-07	1.71e-05	TMEM102
ENSG00000211941	-1.39557	6.87e-07	1.71e-05	IGHV3-11
ENSG00000211973	-1.66382	6.88e-07	1.71e-05	IGHV1-69
ENSG00000215458	-1.5721	6.89e-07	1.72e-05	AATBC
ENSG00000196209	-2.23397	7.03e-07	1.75e-05	SIRPB2
ENSG00000115825	0.260255	7.05e-07	1.75e-05	PRKD3
ENSG00000163519	-0.853517	7.11e-07	1.76e-05	TRAT1
ENSG00000119865	-2.05522	7.15e-07	1.77e-05	CNRIP1
ENSG00000231027	-1.56245	7.18e-07	1.78e-05	NA
ENSG00000048462	-1.80049	7.2e-07	1.78e-05	TNFRSF17
ENSG00000196562	-1.89087	7.2e-07	1.78e-05	SULF2
ENSG00000224650	-1.30392	7.22e-07	1.78e-05	IGHV3-74
ENSG00000115091	0.255382	7.25e-07	1.78e-05	ACTR3
ENSG00000113924	-1.03859	7.29e-07	1.79e-05	HGD
ENSG00000123983	0.233231	7.4e-07	1.82e-05	ACSL3
ENSG00000179051	0.20342	7.48e-07	1.83e-05	RCC2
ENSG00000204472	-1.97637	7.54e-07	1.85e-05	AIF1
ENSG00000166927	-1.68983	7.63e-07	1.87e-05	MS4A7
ENSG00000198959	-1.24434	7.65e-07	1.87e-05	TGM2
ENSG00000185129	0.342255	7.73e-07	1.89e-05	PURA
ENSG00000112667	-0.824762	7.88e-07	1.92e-05	DNPH1
ENSG00000171105	-1.11164	7.97e-07	1.94e-05	INSR
ENSG00000163686	0.440358	8.01e-07	1.95e-05	ABHD6
ENSG00000243238	-1.93006	8.03e-07	1.95e-05	IGKV2-30
ENSG00000103740	-1.65674	8.05e-07	1.95e-05	ACSBG1
ENSG00000089169	-2.43991	8.13e-07	1.97e-05	RPH3A
ENSG00000211652	-1.72223	8.16e-07	1.97e-05	IGLV7-43
ENSG00000223519	-1.5181	8.17e-07	1.97e-05	KIF28P
ENSG00000140259	0.564018	8.21e-07	1.98e-05	MFAP1
ENSG00000261799	0.326937	8.25e-07	1.98e-05
ENSG00000072786	0.271107	8.25e-07	1.98e-05	STK10
ENSG00000168461	-1.53623	8.27e-07	1.99e-05	RAB31
ENSG00000001561	0.374467	8.34e-07	2e-05	ENPP4
ENSG00000012779	-1.94427	8.4e-07	2.01e-05	ALOX5
ENSG00000148396	0.302148	8.43e-07	2.02e-05	SEC16A
ENSG00000169057	0.266464	8.54e-07	2.04e-05	MECP2
ENSG00000196092	-1.96351	8.57e-07	2.05e-05	PAX5
ENSG00000113407	0.37182	8.6e-07	2.05e-05	TARS1
ENSG00000099814	-1.38915	8.62e-07	2.05e-05	CEP170B
ENSG00000106565	-2.21635	8.68e-07	2.06e-05	TMEM176B
ENSG00000121064	-0.421341	8.71e-07	2.07e-05	SCPEP1
ENSG00000160326	-0.491031	8.81e-07	2.08e-05	SLC2A6
ENSG00000155962	-1.25616	8.81e-07	2.08e-05	CLIC2
ENSG00000116574	-0.669426	8.82e-07	2.08e-05	RHOU
ENSG00000133794	0.243845	8.85e-07	2.09e-05	BMAL1
ENSG00000269220	-0.345818	8.92e-07	2.1e-05	LINC00528
ENSG00000104918	-1.61315	9.03e-07	2.13e-05	RETN
ENSG00000108960	-0.688365	9.06e-07	2.13e-05	MMD
ENSG00000151116	0.261277	9.09e-07	2.13e-05	UEVLD
ENSG00000111846	-0.818897	9.13e-07	2.14e-05	GCNT2
ENSG00000229692	0.800202	9.2e-07	2.16e-05	SOS1-IT1
ENSG00000128394	0.302666	9.23e-07	2.16e-05	APOBEC3F
ENSG00000121316	-2.79457	9.31e-07	2.18e-05	PLBD1
ENSG00000152492	-0.362827	9.43e-07	2.2e-05	CCDC50
ENSG00000183779	-1.65917	9.43e-07	2.2e-05	ZNF703
ENSG00000047597	-0.95956	9.5e-07	2.21e-05	XK
ENSG00000008282	-0.394081	9.6e-07	2.23e-05	SYPL1
ENSG00000062282	-2.61268	9.61e-07	2.23e-05	DGAT2
ENSG00000007402	0.541063	9.63e-07	2.23e-05	CACNA2D2
ENSG00000239839	-1.80726	9.69e-07	2.24e-05	DEFA3
ENSG00000133048	-1.49926	9.7e-07	2.25e-05	CHI3L1
ENSG00000165168	-2.10269	9.78e-07	2.26e-05	CYBB
ENSG00000211974	-2.12854	9.88e-07	2.28e-05	IGHV2-70D
ENSG00000264112	-0.339984	9.92e-07	2.29e-05
ENSG00000134460	-0.929083	1.01e-06	2.32e-05	IL2RA
ENSG00000131238	-0.404994	1.01e-06	2.32e-05	PPT1
ENSG00000059804	0.258616	1.02e-06	2.33e-05	SLC2A3
ENSG00000167625	0.407882	1.05e-06	2.41e-05	ZNF526
ENSG00000156239	0.389355	1.06e-06	2.42e-05	N6AMT1
ENSG00000245954	-0.680061	1.07e-06	2.45e-05	LINC02273
ENSG00000131188	-0.598963	1.08e-06	2.47e-05	PRR7
ENSG00000112759	-0.495495	1.08e-06	2.47e-05	SLC29A1
ENSG00000136514	0.49527	1.09e-06	2.49e-05	RTP4
ENSG00000205336	0.463181	1.09e-06	2.49e-05	ADGRG1
ENSG00000113721	0.912914	1.09e-06	2.49e-05	PDGFRB
ENSG00000158825	-2.01449	1.09e-06	2.49e-05	CDA
ENSG00000099957	-1.41032	1.1e-06	2.5e-05	P2RX6
ENSG00000198502	-0.802377	1.1e-06	2.5e-05	HLA-DRB5
ENSG00000174444	-0.357779	1.11e-06	2.52e-05	RPL4
ENSG00000187260	-1.2531	1.12e-06	2.53e-05	WDR86
ENSG00000054118	0.229978	1.12e-06	2.53e-05	THRAP3
ENSG00000113758	-0.599584	1.12e-06	2.54e-05	DBN1
ENSG00000077312	-0.329108	1.13e-06	2.54e-05	SNRPA
ENSG00000205639	-1.28183	1.14e-06	2.56e-05	MFSD2B
ENSG00000127329	0.70031	1.15e-06	2.58e-05	PTPRB
ENSG00000163738	-0.546906	1.15e-06	2.58e-05	MTHFD2L
ENSG00000101194	-0.26576	1.15e-06	2.58e-05	SLC17A9
ENSG00000110446	-1.35874	1.17e-06	2.62e-05	SLC15A3
ENSG00000110721	-0.579542	1.18e-06	2.64e-05	CHKA
ENSG00000169224	-1.41555	1.18e-06	2.64e-05	GCSAML
ENSG00000178977	0.489174	1.18e-06	2.64e-05	LINC00324
ENSG00000152454	-0.424212	1.19e-06	2.64e-05	ZNF256
ENSG00000235568	-2.01331	1.2e-06	2.68e-05	NFAM1
ENSG00000158710	-0.363046	1.21e-06	2.7e-05	TAGLN2
ENSG00000170476	-1.04629	1.22e-06	2.7e-05	MZB1
ENSG00000156265	-1.17368	1.22e-06	2.7e-05	MAP3K7CL
ENSG00000165355	-0.361473	1.23e-06	2.71e-05	FBXO33
ENSG00000183570	-1.23549	1.25e-06	2.76e-05	PCBP3
ENSG00000182240	-1.41278	1.25e-06	2.76e-05	BACE2
ENSG00000139679	0.271577	1.25e-06	2.76e-05	LPAR6
ENSG00000169397	-1.67215	1.25e-06	2.77e-05	RNASE3
ENSG00000122986	-0.471626	1.28e-06	2.82e-05	HVCN1
ENSG00000214140	-1.30761	1.29e-06	2.84e-05	PRCD
ENSG00000160801	-3.21674	1.31e-06	2.88e-05	PTH1R
ENSG00000135114	0.448657	1.32e-06	2.89e-05	OASL
ENSG00000101439	-1.32407	1.32e-06	2.89e-05	CST3
ENSG00000198121	-1.54932	1.33e-06	2.91e-05	LPAR1
ENSG00000137845	0.301763	1.33e-06	2.91e-05	ADAM10
ENSG00000140287	-2.25302	1.35e-06	2.94e-05	HDC
ENSG00000100167	-1.54658	1.35e-06	2.94e-05	SEPTIN3
ENSG00000233276	-1.08674	1.35e-06	2.94e-05	GPX1
ENSG00000184557	-0.60121	1.36e-06	2.96e-05	SOCS3
ENSG00000232956	-0.405201	1.37e-06	2.97e-05	SNHG15
ENSG00000118292	-1.0295	1.37e-06	2.98e-05	C1orf54
ENSG00000182732	-1.21887	1.38e-06	2.99e-05	RGS6
ENSG00000211956	-1.30407	1.39e-06	3.02e-05	IGHV4-34
ENSG00000138678	-1.61416	1.39e-06	3.02e-05	GPAT3
ENSG00000158481	-1.76308	1.4e-06	3.03e-05	CD1C
ENSG00000156564	1.1362	1.4e-06	3.03e-05	LRFN2
ENSG00000188906	-1.63417	1.41e-06	3.04e-05	LRRK2
ENSG00000149591	-0.567579	1.41e-06	3.04e-05	TAGLN
ENSG00000110448	-1.21041	1.42e-06	3.05e-05	CD5
ENSG00000038427	-3.02726	1.42e-06	3.05e-05	VCAN
ENSG00000172264	-2.89263	1.44e-06	3.1e-05	MACROD2
ENSG00000211945	-1.53512	1.47e-06	3.14e-05	IGHV1-18
ENSG00000172889	-1.45148	1.5e-06	3.22e-05	EGFL7
ENSG00000100079	-2.55604	1.5e-06	3.22e-05	LGALS2
ENSG00000136205	-1.48893	1.54e-06	3.29e-05	TNS3
ENSG00000132801	0.505043	1.55e-06	3.3e-05	ZSWIM3
ENSG00000179456	-0.336487	1.55e-06	3.3e-05	ZBTB18
ENSG00000205765	0.412429	1.56e-06	3.33e-05	RIMOC1
ENSG00000008438	-1.92577	1.56e-06	3.33e-05	PGLYRP1
ENSG00000180644	0.454486	1.58e-06	3.35e-05	PRF1
ENSG00000075618	-1.34436	1.59e-06	3.37e-05	FSCN1
ENSG00000141699	0.280224	1.6e-06	3.38e-05	RETREG3
ENSG00000155324	0.448988	1.61e-06	3.4e-05	GRAMD2B
ENSG00000135632	-0.386782	1.61e-06	3.41e-05	SMYD5
ENSG00000125249	0.380751	1.62e-06	3.42e-05	RAP2A
ENSG00000185650	0.24878	1.64e-06	3.46e-05	ZFP36L1
ENSG00000163590	0.336921	1.64e-06	3.46e-05	PPM1L
ENSG00000168297	0.315798	1.65e-06	3.48e-05	PXK
ENSG00000060982	-1.32349	1.65e-06	3.48e-05	BCAT1
ENSG00000082516	0.349645	1.68e-06	3.54e-05	GEMIN5
ENSG00000080200	-0.787463	1.69e-06	3.54e-05	CRYBG3
ENSG00000083845	-0.42441	1.71e-06	3.58e-05	RPS5
ENSG00000186834	0.382718	1.72e-06	3.61e-05	HEXIM1
ENSG00000186469	0.452342	1.75e-06	3.67e-05	GNG2
ENSG00000132185	-2.12865	1.78e-06	3.73e-05	FCRLA
ENSG00000174791	-1.13276	1.83e-06	3.81e-05	RIN1
ENSG00000184811	1.57966	1.85e-06	3.86e-05	TRARG1
ENSG00000196787	-0.892229	1.87e-06	3.89e-05	H2AC11
ENSG00000249978	0.852765	1.88e-06	3.9e-05	TRGV7
ENSG00000205221	0.799413	1.88e-06	3.9e-05	VIT
ENSG00000100461	0.194958	1.88e-06	3.9e-05	RBM23
ENSG00000115271	-0.906057	1.92e-06	3.98e-05	GCA
ENSG00000176014	-1.76121	1.93e-06	4e-05	TUBB6
ENSG00000100368	-1.9809	1.93e-06	4e-05	CSF2RB
ENSG00000210127	-1.48587	1.96e-06	4.04e-05	MT-TA
ENSG00000166484	0.415075	1.98e-06	4.08e-05	MAPK7
ENSG00000117115	-1.64391	1.99e-06	4.1e-05	PADI2
ENSG00000204387	-0.32818	1.99e-06	4.11e-05	SNHG32
ENSG00000101577	0.326131	2.02e-06	4.15e-05	LPIN2
ENSG00000198821	0.40464	2.02e-06	4.15e-05	CD247
ENSG00000102524	-0.707837	2.02e-06	4.16e-05	TNFSF13B
ENSG00000168246	0.552648	2.03e-06	4.17e-05	UBTD2
ENSG00000132357	0.546965	2.05e-06	4.19e-05	CARD6
ENSG00000211940	-1.37262	2.06e-06	4.21e-05	NA
ENSG00000271964	-0.859138	2.09e-06	4.26e-05
ENSG00000184613	-1.27765	2.12e-06	4.33e-05	NELL2
ENSG00000103018	0.249139	2.15e-06	4.38e-05	CYB5B
ENSG00000198833	-0.285591	2.18e-06	4.43e-05	UBE2J1
ENSG00000241755	-1.91007	2.18e-06	4.44e-05	IGKV1-9
ENSG00000163811	-0.308206	2.2e-06	4.47e-05	WDR43
ENSG00000197122	-0.613891	2.23e-06	4.53e-05	SRC
ENSG00000272888	-0.322618	2.23e-06	4.53e-05	CHASERR
ENSG00000160683	-1.83185	2.27e-06	4.61e-05	CXCR5
ENSG00000163932	-0.282708	2.28e-06	4.62e-05	PRKCD
ENSG00000104921	-2.18863	2.29e-06	4.63e-05	FCER2
ENSG00000116147	-0.834012	2.33e-06	4.71e-05	TNR
ENSG00000106948	0.31555	2.36e-06	4.77e-05	AKNA
ENSG00000105640	-0.384141	2.37e-06	4.77e-05	RPL18A
ENSG00000144021	0.211361	2.39e-06	4.82e-05	CIAO1
ENSG00000196449	-0.419787	2.41e-06	4.84e-05	YRDC
ENSG00000132321	-1.19021	2.45e-06	4.93e-05	IQCA1
ENSG00000137193	0.376748	2.46e-06	4.94e-05	PIM1
ENSG00000213809	0.321828	2.48e-06	4.98e-05	KLRK1
ENSG00000163106	-1.331	2.5e-06	5e-05	HPGDS
ENSG00000101096	0.331025	2.51e-06	5.01e-05	NFATC2
ENSG00000102554	-1.00142	2.51e-06	5.01e-05	KLF5
ENSG00000129667	0.271505	2.52e-06	5.03e-05	RHBDF2
ENSG00000180817	-0.328775	2.52e-06	5.03e-05	PPA1
ENSG00000211649	-1.57582	2.54e-06	5.07e-05	IGLV7-46
ENSG00000156787	0.251731	2.55e-06	5.08e-05	TBC1D31
ENSG00000189068	-1.80106	2.56e-06	5.09e-05	VSTM1
ENSG00000168394	0.251231	2.59e-06	5.15e-05	TAP1
ENSG00000186468	-0.33194	2.6e-06	5.16e-05	RPS23
ENSG00000233093	-0.915944	2.63e-06	5.22e-05	LINC00892
ENSG00000140157	0.224283	2.66e-06	5.26e-05	NIPA2
ENSG00000121940	0.281612	2.66e-06	5.26e-05	CLCC1
ENSG00000214193	-0.689597	2.67e-06	5.26e-05	SH3D21
ENSG00000221914	0.243838	2.67e-06	5.28e-05	PPP2R2A
ENSG00000222009	-2.16529	2.69e-06	5.29e-05	BTBD19
ENSG00000170113	0.332249	2.69e-06	5.29e-05	NIPA1
ENSG00000072694	0.49071	2.69e-06	5.29e-05	FCGR2B
ENSG00000114446	-0.356237	2.7e-06	5.3e-05	IFT57
ENSG00000112365	-0.269992	2.72e-06	5.33e-05	ZBTB24
ENSG00000026025	-0.376209	2.72e-06	5.34e-05	VIM
ENSG00000161944	-2.9242	2.74e-06	5.36e-05	ASGR2
ENSG00000235437	0.256446	2.75e-06	5.39e-05	LINC01278
ENSG00000185386	-0.545083	2.77e-06	5.42e-05	MAPK11
ENSG00000109943	-0.477145	2.79e-06	5.46e-05	CRTAM
ENSG00000148346	-1.87441	2.8e-06	5.46e-05	LCN2
ENSG00000187994	0.367078	2.8e-06	5.46e-05	RINL
ENSG00000261094	-0.529446	2.82e-06	5.49e-05
ENSG00000068793	-0.601733	2.83e-06	5.51e-05	NA
ENSG00000244509	0.283763	2.86e-06	5.55e-05	APOBEC3C
ENSG00000184292	-1.77386	2.91e-06	5.65e-05	TACSTD2
ENSG00000158006	0.256325	2.92e-06	5.66e-05	PAFAH2
ENSG00000169403	-1.15426	2.95e-06	5.71e-05	PTAFR
ENSG00000130413	-1.36158	3.01e-06	5.82e-05	STK33
ENSG00000131788	0.258557	3.02e-06	5.84e-05	PIAS3
ENSG00000096006	-1.80579	3.08e-06	5.94e-05	CRISP3
ENSG00000160185	-0.945965	3.08e-06	5.94e-05	UBASH3A
ENSG00000229164	-0.551495	3.1e-06	5.97e-05	NA
ENSG00000138735	-0.839395	3.12e-06	6.01e-05	PDE5A
ENSG00000141505	-2.61764	3.14e-06	6.03e-05	ASGR1
ENSG00000204271	-0.668455	3.15e-06	6.05e-05	SPIN3
ENSG00000189190	0.19604	3.17e-06	6.09e-05	ZNF600
ENSG00000068024	0.389507	3.18e-06	6.09e-05	HDAC4
ENSG00000198863	0.279607	3.2e-06	6.13e-05	RUNDC1
ENSG00000213071	0.370903	3.24e-06	6.19e-05	LPAL2
ENSG00000196967	0.38367	3.24e-06	6.19e-05	ZNF585A
ENSG00000100300	-0.410077	3.24e-06	6.19e-05	TSPO
ENSG00000167553	-0.400067	3.25e-06	6.19e-05	TUBA1C
ENSG00000117394	0.309764	3.26e-06	6.2e-05	SLC2A1
ENSG00000074964	-2.89737	3.27e-06	6.22e-05	ARHGEF10L
ENSG00000173372	-1.9991	3.36e-06	6.38e-05	C1QA
ENSG00000257017	-1.90508	3.36e-06	6.38e-05	HP
ENSG00000072952	-1.49653	3.44e-06	6.52e-05	IRAG1
ENSG00000178996	0.248674	3.46e-06	6.56e-05	SNX18
ENSG00000231486	-2.01766	3.46e-06	6.56e-05	NA
ENSG00000234323	0.643142	3.53e-06	6.68e-05	LINC01505
ENSG00000010610	-2.20872	3.54e-06	6.69e-05	CD4
ENSG00000172349	0.247055	3.54e-06	6.69e-05	IL16
ENSG00000132718	0.366161	3.56e-06	6.7e-05	SYT11
ENSG00000057704	0.380074	3.56e-06	6.7e-05	TMCC3
ENSG00000138061	-2.74277	3.58e-06	6.74e-05	CYP1B1
ENSG00000268555	-1.31399	3.6e-06	6.78e-05
ENSG00000129295	0.575821	3.61e-06	6.78e-05	DNAAF11
ENSG00000005381	-1.49259	3.63e-06	6.8e-05	MPO
ENSG00000181631	-1.77393	3.63e-06	6.8e-05	P2RY13
ENSG00000136826	-1.31398	3.65e-06	6.84e-05	KLF4
ENSG00000164930	-0.440019	3.66e-06	6.84e-05	FZD6
ENSG00000010539	0.382031	3.69e-06	6.89e-05	ZNF200
ENSG00000197594	-1.19242	3.7e-06	6.9e-05	ENPP1
ENSG00000164430	0.524244	3.73e-06	6.96e-05	CGAS
ENSG00000198841	-0.448958	3.76e-06	7e-05	KTI12
ENSG00000147394	-1.16145	3.77e-06	7.02e-05	ZNF185
ENSG00000196411	-1.11771	3.79e-06	7.03e-05	EPHB4
ENSG00000135272	-0.31538	3.79e-06	7.03e-05	MDFIC
ENSG00000261087	0.606681	3.85e-06	7.14e-05	ZNNT1
ENSG00000131355	-1.58184	3.86e-06	7.16e-05	ADGRE3
ENSG00000081087	0.234871	3.87e-06	7.18e-05	OSTM1
ENSG00000123685	-1.1849	3.91e-06	7.23e-05	BATF3
ENSG00000182809	-0.961389	3.96e-06	7.32e-05	CRIP2
ENSG00000184990	-0.371854	3.96e-06	7.32e-05	SIVA1
ENSG00000227165	-1.41372	3.98e-06	7.34e-05	WDR11-DT
ENSG00000137275	0.17408	4e-06	7.37e-05	RIPK1
ENSG00000255987	0.706143	4e-06	7.37e-05	TOMM20P2
ENSG00000171552	0.359086	4.02e-06	7.39e-05	BCL2L1
ENSG00000254481	-1.32873	4.03e-06	7.41e-05	PTP4A2P2
ENSG00000147894	-0.460606	4.07e-06	7.47e-05	C9orf72
ENSG00000170017	-0.661429	4.18e-06	7.67e-05	ALCAM
ENSG00000258839	0.404808	4.23e-06	7.75e-05	MC1R
ENSG00000171033	-0.572794	4.24e-06	7.77e-05	PKIA
ENSG00000168040	0.431228	4.27e-06	7.81e-05	FADD
ENSG00000170633	0.224983	4.28e-06	7.81e-05	RNF34
ENSG00000174243	0.231438	4.28e-06	7.81e-05	DDX23
ENSG00000140545	-0.345652	4.31e-06	7.87e-05	MFGE8
ENSG00000135547	0.971134	4.34e-06	7.91e-05	HEY2
ENSG00000214063	-0.447601	4.36e-06	7.93e-05	TSPAN4
ENSG00000163221	-3.23314	4.36e-06	7.93e-05	S100A12
ENSG00000106723	0.312733	4.42e-06	8.02e-05	SPIN1
ENSG00000057252	0.200739	4.42e-06	8.02e-05	SOAT1
ENSG00000174944	-1.16014	4.44e-06	8.06e-05	P2RY14
ENSG00000211673	-1.4054	4.46e-06	8.07e-05	IGLV3-1
ENSG00000185275	-1.38367	4.54e-06	8.22e-05	CD24P4
ENSG00000255026	-0.653716	4.58e-06	8.29e-05
ENSG00000082438	-1.44839	4.61e-06	8.3e-05	COBLL1
ENSG00000175471	-1.02879	4.61e-06	8.3e-05	MCTP1
ENSG00000171100	-0.461565	4.61e-06	8.3e-05	MTM1
ENSG00000186591	0.179965	4.61e-06	8.3e-05	UBE2H
ENSG00000106799	0.303326	4.62e-06	8.31e-05	TGFBR1
ENSG00000145936	-1.62153	4.65e-06	8.36e-05	KCNMB1
ENSG00000126217	-0.918411	4.75e-06	8.53e-05	MCF2L
ENSG00000111644	-1.01683	4.76e-06	8.54e-05	ACRBP
ENSG00000172331	0.559821	4.77e-06	8.55e-05	BPGM
ENSG00000072110	-0.986571	4.79e-06	8.57e-05	ACTN1
ENSG00000186265	-1.88502	4.81e-06	8.6e-05	BTLA
ENSG00000135297	0.245611	4.84e-06	8.65e-05	MTO1
ENSG00000108405	-1.48168	4.94e-06	8.81e-05	P2RX1
ENSG00000185215	-1.91997	4.99e-06	8.9e-05	TNFAIP2
ENSG00000147471	0.265433	5.04e-06	8.98e-05	PLPBP
ENSG00000198755	-0.376643	5.08e-06	9.03e-05	RPL10A
ENSG00000235750	0.321299	5.08e-06	9.03e-05	KIAA0040
ENSG00000075223	-1.8546	5.1e-06	9.07e-05	SEMA3C
ENSG00000101966	0.320693	5.11e-06	9.07e-05	XIAP
ENSG00000168995	0.395439	5.14e-06	9.1e-05	SIGLEC7
ENSG00000108506	0.318363	5.14e-06	9.1e-05	INTS2
ENSG00000239305	-0.322765	5.22e-06	9.23e-05	RNF103
ENSG00000106086	0.390688	5.31e-06	9.38e-05	PLEKHA8
ENSG00000075415	-0.287781	5.33e-06	9.42e-05	SLC25A3
ENSG00000122223	0.302839	5.34e-06	9.43e-05	CD244
ENSG00000043462	0.195637	5.36e-06	9.44e-05	LCP2
ENSG00000134571	-2.70506	5.38e-06	9.48e-05	MYBPC3
ENSG00000112149	-1.00448	5.4e-06	9.51e-05	CD83
ENSG00000019991	-2.14166	5.43e-06	9.54e-05	HGF
ENSG00000100985	-1.48375	5.46e-06	9.59e-05	MMP9
ENSG00000120318	0.417772	5.47e-06	9.59e-05	ARAP3
ENSG00000110660	-0.51324	5.48e-06	9.61e-05	SLC35F2
ENSG00000115942	0.21532	5.52e-06	9.66e-05	ORC2
ENSG00000178026	-0.54251	5.52e-06	9.66e-05	LRRC75B
ENSG00000175556	0.622281	5.6e-06	9.78e-05	LONRF3
ENSG00000171051	-2.45413	5.6e-06	9.78e-05	FPR1
ENSG00000173726	-0.236618	5.63e-06	9.83e-05	TOMM20
ENSG00000101425	-1.52705	5.66e-06	9.87e-05	BPI
ENSG00000197329	-0.431347	5.72e-06	9.95e-05	PELI1
ENSG00000158473	-2.14163	5.75e-06	0.0001	CD1D
ENSG00000151650	-1.5822	5.78e-06	0.000100466	VENTX
ENSG00000104687	0.223635	5.81e-06	0.000100975	GSR
ENSG00000177374	0.687274	5.82e-06	0.000101069	HIC1
ENSG00000151490	-2.12315	5.88e-06	0.000101909	PTPRO
ENSG00000147180	-0.89348	5.88e-06	0.000101923	ZNF711
ENSG00000116815	0.225754	5.95e-06	0.000102895	CD58
ENSG00000156453	0.617662	5.96e-06	0.000103017	PCDH1
ENSG00000165417	0.26379	5.97e-06	0.000103127	GTF2A1
ENSG00000186318	-1.26258	6.01e-06	0.000103691	BACE1
ENSG00000109079	0.297763	6.01e-06	0.000103691	TNFAIP1
ENSG00000020256	0.292891	6.06e-06	0.000104299	ZFP64
ENSG00000140181	0.261234	6.09e-06	0.000104864	NA
ENSG00000157240	-1.51487	6.14e-06	0.000105557	FZD1
ENSG00000134910	0.203886	6.15e-06	0.0001057	STT3A
ENSG00000077238	-0.216144	6.16e-06	0.000105783	IL4R
ENSG00000189362	0.293213	6.23e-06	0.000106832	NEMP2
ENSG00000172322	-0.740625	6.28e-06	0.000107535	CLEC12A
ENSG00000099308	0.318096	6.28e-06	0.00010754	MAST3
ENSG00000147852	0.871501	6.31e-06	0.000107912	VLDLR
ENSG00000143858	-2.08904	6.39e-06	0.000109164	SYT2
ENSG00000116701	-2.03581	6.47e-06	0.000110466	NCF2
ENSG00000153885	-1.13524	6.5e-06	0.000110786	KCTD15
ENSG00000006555	0.272439	6.53e-06	0.000111288	TTC22
ENSG00000125730	-1.08095	6.54e-06	0.000111288	C3
ENSG00000002834	0.308401	6.56e-06	0.000111504	LASP1
ENSG00000158856	-1.11122	6.58e-06	0.000111722	DMTN
ENSG00000132334	0.285411	6.58e-06	0.00011177	PTPRE
ENSG00000272565	0.278959	6.6e-06	0.000111924	NA
ENSG00000101220	-0.465966	6.63e-06	0.000112307	ADISSP
ENSG00000214655	0.278648	6.65e-06	0.000112608	ZSWIM8
ENSG00000114923	-1.3953	6.68e-06	0.000112881	SLC4A3
ENSG00000167768	-1.52259	6.68e-06	0.000112881	KRT1
ENSG00000008441	-0.895882	6.69e-06	0.000112927	NFIX
ENSG00000135047	-1.50915	6.82e-06	0.00011501	CTSL
ENSG00000148730	0.221215	6.86e-06	0.000115678	EIF4EBP2
ENSG00000085265	-2.33294	6.88e-06	0.000115839	FCN1
ENSG00000095574	-0.235262	6.9e-06	0.000116047	IKZF5
ENSG00000269404	-1.71051	6.93e-06	0.000116435	SPIB
ENSG00000166523	-3.0431	6.95e-06	0.000116767	CLEC4E
ENSG00000224034	0.989132	6.99e-06	0.000117248	LINC02561
ENSG00000242193	-1.58034	7.04e-06	0.000117933	CRYZL2P
ENSG00000100038	0.234394	7.15e-06	0.000119734	TOP3B
ENSG00000137955	-0.215591	7.18e-06	0.000120067	RABGGTB
ENSG00000165716	-1.36788	7.18e-06	0.000120067	DIPK1B
ENSG00000162402	0.296784	7.22e-06	0.000120586	USP24
ENSG00000267074	0.463984	7.26e-06	0.000121096
ENSG00000159445	-0.317954	7.28e-06	0.000121437	THEM4
ENSG00000168615	-0.537781	7.34e-06	0.00012222	ADAM9
ENSG00000272256	-0.874715	7.36e-06	0.000122478
ENSG00000143337	0.31013	7.38e-06	0.000122747	TOR1AIP1
ENSG00000143013	0.234734	7.39e-06	0.000122784	LMO4
ENSG00000138496	0.300865	7.55e-06	0.000125351	PARP9
ENSG00000124641	0.510163	7.56e-06	0.000125354	MED20
ENSG00000070182	-0.988684	7.57e-06	0.000125354	SPTB
ENSG00000168646	-0.785252	7.57e-06	0.000125354	AXIN2
ENSG00000110077	-2.5214	7.69e-06	0.000127183	MS4A6A
ENSG00000012232	0.292793	7.8e-06	0.000128824	EXTL3
ENSG00000250510	-3.19275	7.82e-06	0.000129127	GPR162
ENSG00000211897	-1.794	7.91e-06	0.000130439	IGHG3
ENSG00000168282	0.319706	7.94e-06	0.000130821	MGAT2
ENSG00000185085	0.304421	7.96e-06	0.000131014	INTS5
ENSG00000101773	-0.465532	8e-06	0.000131604	RBBP8
ENSG00000130772	0.424539	8.01e-06	0.000131604	MED18
ENSG00000156738	-1.65922	8.02e-06	0.000131761	MS4A1
ENSG00000075151	0.317837	8.2e-06	0.000134537	EIF4G3
ENSG00000241294	-2.07822	8.21e-06	0.000134573	IGKV2-24
ENSG00000136867	-0.753486	8.22e-06	0.000134604	SLC31A2
ENSG00000183172	-0.392241	8.23e-06	0.000134701	SMDT1
ENSG00000204681	-0.944224	8.28e-06	0.000135456	GABBR1
ENSG00000135363	-1.6437	8.3e-06	0.000135648	LMO2
ENSG00000105492	-2.03888	8.38e-06	0.00013685	SIGLEC6
ENSG00000011590	-1.7199	8.42e-06	0.000137347	ZBTB32
ENSG00000118520	-1.27257	8.45e-06	0.000137762	ARG1
ENSG00000251661	-0.450808	8.61e-06	0.000140148
ENSG00000160593	-1.56199	8.64e-06	0.000140512	JAML
ENSG00000204520	0.278652	8.65e-06	0.000140512	MICA
ENSG00000146433	0.25477	8.7e-06	0.000141231	TMEM181
ENSG00000173546	-1.03718	8.81e-06	0.000142887	CSPG4
ENSG00000144802	-0.840128	8.9e-06	0.000144344	NFKBIZ
ENSG00000169385	-1.86576	8.94e-06	0.000144866	RNASE2
ENSG00000002016	0.335805	8.98e-06	0.000145263	RAD52
ENSG00000135211	0.508949	9e-06	0.000145547	TMEM60
ENSG00000110925	0.30755	9.03e-06	0.000145862	CSRNP2
ENSG00000164849	-1.12104	9.05e-06	0.000146104	GPR146
ENSG00000131446	0.235511	9.11e-06	0.000146898	MGAT1
ENSG00000135250	0.217318	9.13e-06	0.000146926	SRPK2
ENSG00000170456	-1.18139	9.13e-06	0.000146926	DENND5B
ENSG00000184371	-0.781044	9.23e-06	0.000148418	CSF1
ENSG00000141447	-1.26268	9.25e-06	0.000148606	OSBPL1A
ENSG00000105483	0.210047	9.26e-06	0.000148714	CARD8
ENSG00000172716	0.256637	9.32e-06	0.000149586	SLFN11
ENSG00000137628	0.248732	9.35e-06	0.000149926	DDX60
ENSG00000172927	-1.64559	9.47e-06	0.000151741	MYEOV
ENSG00000131069	-0.889	9.55e-06	0.000152802	ACSS2
ENSG00000185630	-1.09494	9.74e-06	0.000155767	PBX1
ENSG00000073605	0.326759	9.87e-06	0.000157734	GSDMB
ENSG00000204161	0.452627	9.88e-06	0.000157756	TMEM273
ENSG00000150712	0.277181	9.9e-06	0.00015786	MTMR12
ENSG00000176720	0.555157	1e-05	0.000160038	BOK
ENSG00000107819	0.276689	1.02e-05	0.000161962	SFXN3
ENSG00000143179	0.300384	1.02e-05	0.00016262	UCK2
ENSG00000086015	0.295879	1.02e-05	0.000162721	MAST2
ENSG00000185112	0.590011	1.02e-05	0.000162721	FAM43A
ENSG00000112584	0.262158	1.03e-05	0.000162837	FAM120B
ENSG00000177575	-2.88721	1.03e-05	0.000163225	CD163
ENSG00000148175	0.256057	1.03e-05	0.000163538	STOM
ENSG00000110318	0.333727	1.03e-05	0.000163624	CEP126
ENSG00000117461	0.518824	1.04e-05	0.000163763	PIK3R3
ENSG00000198900	0.237569	1.04e-05	0.000163866	TOP1
ENSG00000145685	-1.29997	1.04e-05	0.000164053	LHFPL2
ENSG00000164649	-0.632236	1.05e-05	0.000165124	CDCA7L
ENSG00000170298	0.442783	1.06e-05	0.000166715	LGALS9B
ENSG00000122126	-0.733237	1.06e-05	0.000167049	OCRL
ENSG00000168310	0.296514	1.07e-05	0.000168444	IRF2
ENSG00000119541	0.234503	1.07e-05	0.000168684	VPS4B
ENSG00000100504	-1.79897	1.07e-05	0.000168718	PYGL
ENSG00000125869	-2.07826	1.08e-05	0.000169622	LAMP5
ENSG00000204138	0.182189	1.08e-05	0.000169622	PHACTR4
ENSG00000095303	-1.31931	1.08e-05	0.000169762	PTGS1
ENSG00000124882	-1.55606	1.08e-05	0.00016977	EREG
ENSG00000166405	-0.695112	1.09e-05	0.00016977	RIC3
ENSG00000133104	0.26204	1.09e-05	0.00016977	SPART
ENSG00000170866	-1.86316	1.09e-05	0.000170009	NA
ENSG00000110200	-0.39612	1.09e-05	0.000170009	ANAPC15
ENSG00000255717	-0.261432	1.11e-05	0.000172454	SNHG1
ENSG00000153823	-3.3341	1.11e-05	0.000173512	PID1
ENSG00000143442	0.235527	1.12e-05	0.000174118	POGZ
ENSG00000110700	-0.371242	1.13e-05	0.000174999	RPS13
ENSG00000117280	0.229808	1.14e-05	0.000176641	RAB29
ENSG00000123268	0.296319	1.14e-05	0.000177562	ATF1
ENSG00000132481	-0.723982	1.15e-05	0.000178934	TRIM47
ENSG00000115904	0.28674	1.16e-05	0.00018028	SOS1
ENSG00000115290	-1.52973	1.17e-05	0.000181148	GRB14
ENSG00000170909	-1.49301	1.17e-05	0.000181693	OSCAR
ENSG00000123595	0.313507	1.18e-05	0.000182863	RAB9A
ENSG00000008283	-0.338449	1.18e-05	0.000182863	CYB561
ENSG00000158062	-0.388426	1.18e-05	0.000182878	UBXN11
ENSG00000182318	0.454373	1.24e-05	0.000190616	ZSCAN22
ENSG00000174348	0.700598	1.24e-05	0.000191509	PODN
ENSG00000214279	-0.373705	1.25e-05	0.000192238	SCART1
ENSG00000159753	-0.330122	1.25e-05	0.000193057	CARMIL2
ENSG00000211648	-1.14827	1.26e-05	0.000193755	IGLV1-47
ENSG00000027075	0.233187	1.27e-05	0.000194477	PRKCH
ENSG00000089159	0.259528	1.27e-05	0.000195301	PXN
ENSG00000173846	-0.495879	1.27e-05	0.000195301	PLK3
ENSG00000169220	0.249531	1.27e-05	0.000195301	RGS14
ENSG00000139737	0.282371	1.28e-05	0.000195749	SLAIN1
ENSG00000140675	-1.15404	1.28e-05	0.000195749	SLC5A2
ENSG00000169891	-0.918516	1.28e-05	0.000195749	REPS2
ENSG00000174123	-1.00109	1.28e-05	0.000196005	TLR10
ENSG00000136960	-1.38148	1.29e-05	0.000196302	ENPP2
ENSG00000166145	-1.4717	1.29e-05	0.000196738	SPINT1
ENSG00000273148	-0.50458	1.29e-05	0.000197007	LCDR
ENSG00000130699	0.242008	1.29e-05	0.000197088	TAF4
ENSG00000169429	-2.58097	1.3e-05	0.000198128	CXCL8
ENSG00000221957	0.511787	1.31e-05	0.00019922	KIR2DS4
ENSG00000109066	0.303949	1.31e-05	0.000199331	TMEM104
ENSG00000074660	-0.745157	1.31e-05	0.000199439	SCARF1
ENSG00000152689	-0.767186	1.32e-05	0.000199508	RASGRP3
ENSG00000196466	0.493665	1.32e-05	0.000199636	ZNF799
ENSG00000124635	-1.43221	1.32e-05	0.000199636	H2BC11
ENSG00000196565	-1.54843	1.32e-05	0.000200111	HBG2
ENSG00000183019	-1.87835	1.33e-05	0.000200557	MCEMP1
ENSG00000110104	-0.46713	1.33e-05	0.000200557	CCDC86
ENSG00000121289	0.297403	1.33e-05	0.000200726	CEP89
ENSG00000142937	-0.405773	1.34e-05	0.000201392	RPS8
ENSG00000166289	0.534676	1.34e-05	0.000202461	PLEKHF1
ENSG00000095139	0.296901	1.35e-05	0.000203018	ARCN1
ENSG00000179833	-0.260169	1.35e-05	0.00020364	SERTAD2
ENSG00000151623	-0.768077	1.36e-05	0.000203682	NR3C2
ENSG00000100181	-0.628725	1.36e-05	0.00020402	TPTEP1
ENSG00000111875	0.304436	1.36e-05	0.00020402	ASF1A
ENSG00000215424	0.453153	1.36e-05	0.000204135	MCM3AP-AS1
ENSG00000148411	0.256601	1.36e-05	0.000204336	NACC2
ENSG00000007168	0.174677	1.37e-05	0.000204564	PAFAH1B1
ENSG00000129116	0.641252	1.39e-05	0.000207136	PALLD
ENSG00000261222	-1.50848	1.4e-05	0.000209091
ENSG00000241351	-1.44656	1.4e-05	0.000209138	IGKV3-11
ENSG00000105967	-1.6938	1.41e-05	0.000209813	TFEC
ENSG00000213859	0.289211	1.42e-05	0.000211444	KCTD11
ENSG00000134955	-1.46207	1.42e-05	0.00021183	SLC37A2
ENSG00000143119	0.279631	1.43e-05	0.000212387	CD53
ENSG00000086061	0.409662	1.43e-05	0.000213119	DNAJA1
ENSG00000169994	-1.3278	1.44e-05	0.000213297	MYO7B
ENSG00000214688	-1.17072	1.44e-05	0.000214199	C10orf105
ENSG00000111716	-0.32663	1.44e-05	0.000214274	LDHB
ENSG00000100100	-0.349919	1.45e-05	0.000214838	PIK3IP1
ENSG00000197362	0.306023	1.45e-05	0.000214838	ZNF786
ENSG00000204577	-1.96378	1.45e-05	0.000214838	LILRB3
ENSG00000267671	-0.810758	1.45e-05	0.000215045	NA
ENSG00000133142	-0.704046	1.46e-05	0.000215332	TCEAL4
ENSG00000142166	0.259556	1.46e-05	0.000215496	IFNAR1
ENSG00000157881	0.264393	1.47e-05	0.000216426	PANK4
ENSG00000168005	0.326485	1.47e-05	0.000217181	SPINDOC
ENSG00000128872	-0.548675	1.47e-05	0.000217181	TMOD2
ENSG00000118113	-1.89629	1.49e-05	0.000218626	MMP8
ENSG00000169100	-0.263056	1.49e-05	0.000219675	SLC25A6
ENSG00000143797	-0.710093	1.49e-05	0.000219675	MBOAT2
ENSG00000136816	0.313033	1.5e-05	0.000219756	TOR1B
ENSG00000140988	-0.365568	1.51e-05	0.000221371	RPS2
ENSG00000178538	-2.0367	1.51e-05	0.000221824	CA8
ENSG00000065883	0.207435	1.52e-05	0.000223115	CDK13
ENSG00000189060	-1.28442	1.53e-05	0.000223646	H1-0
ENSG00000121552	-2.46262	1.53e-05	0.000223646	CSTA
ENSG00000102226	0.237452	1.53e-05	0.00022409	USP11
ENSG00000102870	-0.672098	1.54e-05	0.000224262	ZNF629
ENSG00000233614	-1.41027	1.54e-05	0.000224622	DDX11L10
ENSG00000125498	0.659112	1.56e-05	0.000226867	KIR2DL1
ENSG00000126860	0.342987	1.57e-05	0.00022831	EVI2A
ENSG00000043143	0.30181	1.58e-05	0.00023022	JADE2
ENSG00000141401	-0.631892	1.58e-05	0.00023022	IMPA2
ENSG00000106028	-0.203162	1.59e-05	0.000230621	SSBP1
ENSG00000134294	0.377182	1.59e-05	0.000230621	SLC38A2
ENSG00000062524	-0.550048	1.59e-05	0.000230621	LTK
ENSG00000154814	-0.462946	1.6e-05	0.000231694	OXNAD1
ENSG00000198794	-1.40169	1.61e-05	0.000233125	SCAMP5
ENSG00000163563	-2.01278	1.63e-05	0.000235455	MNDA
ENSG00000143153	-0.499951	1.63e-05	0.000235455	ATP1B1
ENSG00000159256	0.27159	1.63e-05	0.000236368	MORC3
ENSG00000198604	0.21963	1.64e-05	0.000237479	BAZ1A
ENSG00000105229	0.265255	1.66e-05	0.000240064	PIAS4
ENSG00000187037	0.535117	1.67e-05	0.000240173	GPR141
ENSG00000203747	0.398741	1.67e-05	0.000240337	FCGR3A
ENSG00000182472	-0.284445	1.67e-05	0.000240433	CAPN12
ENSG00000185052	-1.4036	1.68e-05	0.000241146	SLC24A3
ENSG00000070214	-0.409235	1.7e-05	0.000243917	SLC44A1
ENSG00000158792	0.430109	1.7e-05	0.000244218	SPATA2L
ENSG00000160633	0.198931	1.71e-05	0.000245302	SAFB
ENSG00000230438	-0.870925	1.73e-05	0.000247658	SERPINB9P1
ENSG00000173578	-1.56517	1.73e-05	0.000248065	XCR1
ENSG00000204323	-0.769929	1.74e-05	0.000249082	SMIM5
ENSG00000132274	0.24695	1.75e-05	0.000250802	TRIM22
ENSG00000029534	-1.35046	1.76e-05	0.000251671	ANK1
ENSG00000140326	0.224966	1.78e-05	0.00025457	CDAN1
ENSG00000110076	0.585437	1.78e-05	0.00025457	NRXN2
ENSG00000133740	0.330266	1.8e-05	0.000256456	E2F5
ENSG00000102445	-2.29234	1.8e-05	0.00025702	RUBCNL
ENSG00000184113	-1.3416	1.81e-05	0.000257278	CLDN5
ENSG00000144668	-1.63399	1.81e-05	0.000257278	ITGA9
ENSG00000138050	-0.268504	1.81e-05	0.00025776	THUMPD2
ENSG00000167995	-1.48985	1.82e-05	0.00025814	BEST1
ENSG00000105373	-0.364135	1.82e-05	0.00025814	NOP53
ENSG00000198756	0.377139	1.82e-05	0.000258702	COLGALT2
ENSG00000087903	-0.516824	1.83e-05	0.000259204	RFX2
ENSG00000162496	0.310024	1.83e-05	0.000259496	DHRS3
ENSG00000158457	-0.980778	1.83e-05	0.000259736	TSPAN33
ENSG00000211934	-0.993033	1.84e-05	0.000260017	IGHV1-2
ENSG00000211671	-1.62762	1.84e-05	0.000260017	NA
ENSG00000178726	-1.22504	1.84e-05	0.000260504	THBD
ENSG00000145287	0.221398	1.85e-05	0.000260751	PLAC8
ENSG00000121807	-0.731524	1.85e-05	0.000260762	CCR2
ENSG00000118508	-1.6415	1.85e-05	0.000261102	RAB32
ENSG00000178988	0.284594	1.86e-05	0.000262574	MRFAP1L1
ENSG00000203813	-1.46687	1.88e-05	0.000264756	NA
ENSG00000248810	-1.5582	1.88e-05	0.00026505	LINC02432
ENSG00000243264	-1.89281	1.89e-05	0.00026505	IGKV2D-29
ENSG00000158186	-1.09961	1.89e-05	0.000265699	MRAS
ENSG00000203710	-1.54834	1.89e-05	0.000265699	CR1
ENSG00000102974	0.19229	1.89e-05	0.000265699	CTCF
ENSG00000215271	0.405386	1.91e-05	0.000267127	NA
ENSG00000169116	-1.61565	1.92e-05	0.000268505	PARM1
ENSG00000175040	0.361561	1.92e-05	0.00026863	CHST2
ENSG00000111052	-1.89221	1.92e-05	0.000268769	LIN7A
ENSG00000108551	-1.44783	1.93e-05	0.00026898	RASD1
ENSG00000163348	0.320541	1.93e-05	0.000269915	PYGO2
ENSG00000066135	0.26666	1.94e-05	0.000270013	KDM4A
ENSG00000165233	-0.254798	1.94e-05	0.000270796	CARD19
ENSG00000162437	-0.636103	1.94e-05	0.000270796	RAVER2
ENSG00000115318	-1.10625	1.95e-05	0.00027179	LOXL3
ENSG00000140450	-0.429543	1.96e-05	0.000272426	ARRDC4
ENSG00000117226	0.270215	1.96e-05	0.000272727	GBP3
ENSG00000197847	-0.709159	1.96e-05	0.000272727	SLC22A20P
ENSG00000064666	-0.23322	1.97e-05	0.000273253	CNN2
ENSG00000145431	-1.50978	1.98e-05	0.000274104	PDGFC
ENSG00000137876	-0.282846	2e-05	0.000276764	RSL24D1
ENSG00000164713	-0.475292	2e-05	0.00027726	BRI3
ENSG00000135525	-1.04392	2.02e-05	0.00027931	MAP7
ENSG00000243290	-1.79762	2.03e-05	0.000280521	IGKV1-12
ENSG00000270210	0.846236	2.04e-05	0.000282245
ENSG00000196428	0.387692	2.07e-05	0.000285171	TSC22D2
ENSG00000186666	0.487003	2.07e-05	0.000285394	BCDIN3D
ENSG00000133026	-1.16649	2.07e-05	0.000286026	MYH10
ENSG00000234456	-1.56531	2.08e-05	0.000286535	MAGI2-AS3
ENSG00000105352	-2.28136	2.08e-05	0.000286541	CEACAM4
ENSG00000120896	-0.416788	2.08e-05	0.000286676	SORBS3
ENSG00000131187	-0.870433	2.09e-05	0.000286676	F12
ENSG00000197386	0.300734	2.1e-05	0.000288119	HTT
ENSG00000115839	-0.416087	2.1e-05	0.000288621	RAB3GAP1
ENSG00000123384	-1.72129	2.11e-05	0.000288801	LRP1
ENSG00000115486	0.296989	2.11e-05	0.000289149	GGCX
ENSG00000180957	0.212789	2.15e-05	0.000294551	PITPNB
ENSG00000180573	-1.10958	2.16e-05	0.000296185	H2AC6
ENSG00000160570	0.259196	2.18e-05	0.000297619	DEDD2
ENSG00000030582	-0.486348	2.18e-05	0.000297751	GRN
ENSG00000010671	-1.71355	2.18e-05	0.000298028	BTK
ENSG00000099860	-0.455172	2.19e-05	0.000298462	GADD45B
ENSG00000132669	-2.14406	2.19e-05	0.000298462	RIN2
ENSG00000147604	-0.327358	2.19e-05	0.000298462	RPL7
ENSG00000162849	-0.764275	2.19e-05	0.000298495	KIF26B
ENSG00000134317	-0.78187	2.21e-05	0.000300525	GRHL1
ENSG00000120868	0.280151	2.21e-05	0.000300525	APAF1
ENSG00000146083	0.252165	2.24e-05	0.000304585	RNF44
ENSG00000143167	0.405362	2.25e-05	0.000304926	GPA33
ENSG00000138722	-0.851679	2.27e-05	0.000307477	MMRN1
ENSG00000103196	-2.85766	2.27e-05	0.000307627	CRISPLD2
ENSG00000058091	-1.52566	2.27e-05	0.000307952	CDK14
ENSG00000162396	0.758981	2.29e-05	0.00030961	PARS2
ENSG00000221944	-0.360677	2.3e-05	0.000310814	TIGD1
ENSG00000181104	0.435518	2.32e-05	0.00031366	F2R
ENSG00000166963	-0.962279	2.33e-05	0.000314246	MAP1A
ENSG00000162444	-3.49472	2.35e-05	0.000317361	RBP7
ENSG00000172409	-0.33004	2.35e-05	0.000317552	CLP1
ENSG00000105204	0.357377	2.36e-05	0.000317876	DYRK1B
ENSG00000163625	-1.83607	2.37e-05	0.000319742	WDFY3
ENSG00000167840	0.433188	2.38e-05	0.000319984	ZNF232
ENSG00000105974	-1.67636	2.38e-05	0.000319984	CAV1
ENSG00000132704	-1.76646	2.38e-05	0.000319984	FCRL2
ENSG00000186162	-0.329005	2.39e-05	0.000320692	CIDECP1
ENSG00000077235	0.291729	2.4e-05	0.000321739	GTF3C1
ENSG00000170006	-0.482465	2.45e-05	0.00032821	TMEM154
ENSG00000122547	-0.833918	2.45e-05	0.000328346	EEPD1
ENSG00000115419	0.276027	2.46e-05	0.000329462	GLS
ENSG00000114166	0.225554	2.47e-05	0.000329922	KAT2B
ENSG00000065485	-0.843027	2.47e-05	0.000329922	PDIA5
ENSG00000099889	0.548837	2.47e-05	0.000329922	ARVCF
ENSG00000168268	-0.716025	2.48e-05	0.000330753	NT5DC2
ENSG00000085514	-0.87886	2.5e-05	0.000333071	PILRA
ENSG00000110400	0.415139	2.51e-05	0.00033519	NECTIN1
ENSG00000158850	0.223899	2.52e-05	0.000335784	B4GALT3
ENSG00000138639	-1.94969	2.55e-05	0.000340033	ARHGAP24
ENSG00000183723	-0.836296	2.56e-05	0.000340414	CMTM4
ENSG00000181472	0.26107	2.56e-05	0.00034056	ZBTB2
ENSG00000140743	-0.32491	2.56e-05	0.000340572	CDR2
ENSG00000211459	-0.947903	2.59e-05	0.000343962	MT-RNR1
ENSG00000101335	-1.60036	2.6e-05	0.000344811	MYL9
ENSG00000155367	-2.33439	2.62e-05	0.000347062	PPM1J
ENSG00000102230	-1.22733	2.62e-05	0.000347062	PCYT1B
ENSG00000262049	-0.444204	2.66e-05	0.000352145
ENSG00000102606	0.193188	2.68e-05	0.000354002	ARHGEF7
ENSG00000145911	-1.14174	2.69e-05	0.000355816	N4BP3
ENSG00000125384	0.278301	2.7e-05	0.000357338	PTGER2
ENSG00000204209	0.361493	2.71e-05	0.000358208	DAXX
ENSG00000071051	-0.390388	2.72e-05	0.000359127	NCK2
ENSG00000116001	0.195945	2.74e-05	0.000361305	TIA1
ENSG00000170889	-0.355308	2.75e-05	0.000361995	RPS9
ENSG00000158321	0.32365	2.76e-05	0.00036284	AUTS2
ENSG00000124772	-1.49166	2.76e-05	0.000363571	CPNE5
ENSG00000038274	0.262358	2.77e-05	0.000364346	MAT2B
ENSG00000198053	-2.18409	2.77e-05	0.000364346	SIRPA
ENSG00000229646	-1.17888	2.78e-05	0.000365161
ENSG00000089006	0.195361	2.79e-05	0.000366332	SNX5
ENSG00000140263	-0.531003	2.82e-05	0.000369715	SORD
ENSG00000064225	-1.45097	2.82e-05	0.000369715	ST3GAL6
ENSG00000160191	-1.12813	2.83e-05	0.000370503	PDE9A
ENSG00000154642	0.316762	2.85e-05	0.000373388	C21orf91
ENSG00000103111	0.186206	2.86e-05	0.000374075	MON1B
ENSG00000131437	0.311424	2.87e-05	0.00037471	KIF3A
ENSG00000081052	-0.737441	2.89e-05	0.000377064	COL4A4
ENSG00000255733	-0.869977	2.9e-05	0.000378516	IFNG-AS1
ENSG00000132849	-0.475025	2.91e-05	0.000378943	PATJ
ENSG00000260461	0.350557	2.93e-05	0.000381357	NA
ENSG00000210117	-1.54773	2.95e-05	0.00038377	MT-TW
ENSG00000153029	0.290836	2.96e-05	0.000384912	MR1
ENSG00000106070	-1.36583	2.96e-05	0.000384952	GRB10
ENSG00000139832	-1.59578	2.96e-05	0.000385069	RAB20
ENSG00000172116	-0.95106	2.97e-05	0.000385069	CD8B
ENSG00000101138	0.316567	2.97e-05	0.000385443	CSTF1
ENSG00000138078	0.308721	2.98e-05	0.000385772	PREPL
ENSG00000155463	-0.193058	2.98e-05	0.00038675	OXA1L
ENSG00000106484	-0.936836	3e-05	0.000388379	MEST
ENSG00000122550	0.232015	3.01e-05	0.00038984	KLHL7
ENSG00000103126	0.325671	3.03e-05	0.000391173	AXIN1
ENSG00000171916	0.417271	3.06e-05	0.000395654	LGALS9C
ENSG00000100359	-0.249574	3.07e-05	0.000396817	SGSM3
ENSG00000119138	-0.302432	3.08e-05	0.000397941	KLF9
ENSG00000178381	-0.393092	3.09e-05	0.000398832	ZFAND2A
ENSG00000171812	-1.94019	3.12e-05	0.000401391	COL8A2
ENSG00000052749	-0.309915	3.14e-05	0.000403856	RRP12
ENSG00000004534	0.205478	3.14e-05	0.000403856	RBM6
ENSG00000111737	0.19447	3.14e-05	0.000404012	RAB35
ENSG00000160271	0.286317	3.15e-05	0.000405125	RALGDS
ENSG00000197415	-1.44173	3.16e-05	0.000406013	VEPH1
ENSG00000107789	0.376157	3.18e-05	0.000408045	MINPP1
ENSG00000100055	0.215368	3.19e-05	0.000409165	CYTH4
ENSG00000119508	-0.661982	3.2e-05	0.000410581	NR4A3
ENSG00000197134	0.491121	3.21e-05	0.000410793	ZNF257
ENSG00000157734	-1.36255	3.21e-05	0.000410793	SNX22
ENSG00000272583	-1.6353	3.25e-05	0.000415835
ENSG00000211898	-1.91325	3.27e-05	0.000417674	IGHD
ENSG00000184602	-1.27917	3.27e-05	0.000417674	SNN
ENSG00000100427	0.245991	3.28e-05	0.000418148	MLC1
ENSG00000147872	-0.271053	3.3e-05	0.000421107	PLIN2
ENSG00000105255	0.375489	3.3e-05	0.000421107	FSD1
ENSG00000112715	-0.90783	3.34e-05	0.000425355	VEGFA
ENSG00000128335	0.232697	3.35e-05	0.00042594	APOL2
ENSG00000135299	-0.333132	3.36e-05	0.000427174	ANKRD6
ENSG00000180447	0.603406	3.36e-05	0.000427338	GAS1
ENSG00000174482	0.366605	3.37e-05	0.000428264	LINGO2
ENSG00000140320	0.33202	3.39e-05	0.000429934	BAHD1
ENSG00000167094	0.43665	3.41e-05	0.000432601	TTC16
ENSG00000198455	-0.305758	3.43e-05	0.000435049	ZXDB
ENSG00000143127	0.54417	3.49e-05	0.000441759	ITGA10
ENSG00000142611	-0.849718	3.5e-05	0.00044249	PRDM16
ENSG00000214021	0.240298	3.51e-05	0.000443633	TTLL3
ENSG00000133069	-0.968211	3.52e-05	0.000444472	TMCC2
ENSG00000239713	0.33279	3.59e-05	0.000453058	APOBEC3G
ENSG00000197405	-1.59181	3.59e-05	0.000453661	C5AR1
ENSG00000176274	0.31992	3.6e-05	0.000453991	NA
ENSG00000231500	-0.319703	3.63e-05	0.000457186	RPS18
ENSG00000117222	0.321581	3.63e-05	0.000457279	RBBP5
ENSG00000125885	0.373636	3.64e-05	0.000457689	MCM8
ENSG00000162366	-1.38064	3.65e-05	0.000458986	PDZK1IP1
ENSG00000255398	-1.66194	3.65e-05	0.000458986	HCAR3
ENSG00000119326	-0.549045	3.68e-05	0.000462147	CTNNAL1
ENSG00000126773	0.285903	3.68e-05	0.000462147	PCNX4
ENSG00000143183	0.23807	3.7e-05	0.00046407	TMCO1
ENSG00000081189	-0.553958	3.74e-05	0.000468579	MEF2C
ENSG00000101842	-1.4867	3.76e-05	0.000471143	VSIG1
ENSG00000106537	-0.922688	3.83e-05	0.000479838	TSPAN13
ENSG00000166579	0.301683	3.83e-05	0.000479838	NDEL1
ENSG00000233355	-0.50267	3.87e-05	0.000483697	CHRM3-AS2
ENSG00000146904	-1.84558	3.87e-05	0.000484298	EPHA1
ENSG00000160285	0.328651	3.88e-05	0.000484524	LSS
ENSG00000141219	0.292648	3.92e-05	0.000489254	C17orf80
ENSG00000163492	-0.726226	3.93e-05	0.000489653	CCDC141
ENSG00000100129	-0.265514	3.97e-05	0.000494415	EIF3L
ENSG00000000971	-0.521805	4e-05	0.000497794	CFH
ENSG00000188033	0.577805	4e-05	0.000498359	ZNF490
ENSG00000197601	0.214197	4.02e-05	0.000500645	FAR1
ENSG00000235665	0.530556	4.09e-05	0.000509006	LINC00298
ENSG00000119669	0.327151	4.12e-05	0.000511265	IRF2BPL
ENSG00000119771	-0.926402	4.12e-05	0.000511265	KLHL29
ENSG00000170271	-1.44715	4.12e-05	0.000511299	FAXDC2
ENSG00000168229	0.206721	4.14e-05	0.000512972	PTGDR
ENSG00000146409	-0.401974	4.15e-05	0.000513733	SLC18B1
ENSG00000235532	-1.73202	4.18e-05	0.000517016	LINC00402
ENSG00000161326	0.402337	4.2e-05	0.000519313	NA
ENSG00000164292	0.374141	4.2e-05	0.000519313	RHOBTB3
ENSG00000170956	-1.57534	4.21e-05	0.000520076	CEACAM3
ENSG00000211896	-1.34009	4.21e-05	0.000520362	IGHG1
ENSG00000167468	-0.324085	4.22e-05	0.00052044	GPX4
ENSG00000175197	-0.319083	4.25e-05	0.000524625	DDIT3
ENSG00000106351	0.261913	4.31e-05	0.000531158	AGFG2
ENSG00000106560	0.262528	4.32e-05	0.00053246	GIMAP2
ENSG00000103150	0.315798	4.33e-05	0.000532831	MLYCD
ENSG00000165240	0.344028	4.33e-05	0.000533069	ATP7A
ENSG00000178860	-1.06381	4.35e-05	0.000533865	MSC
ENSG00000158805	0.222366	4.35e-05	0.000533865	ZNF276
ENSG00000233968	-1.59255	4.35e-05	0.000533865
ENSG00000214548	-1.31849	4.35e-05	0.000533865	MEG3
ENSG00000111321	-0.678831	4.35e-05	0.000533865	LTBR
ENSG00000272677	-0.767819	4.38e-05	0.000536702	HNRNPD-DT
ENSG00000139436	0.179336	4.38e-05	0.000536702	GIT2
ENSG00000111885	0.310699	4.39e-05	0.000537472	MAN1A1
ENSG00000054654	0.403386	4.4e-05	0.000537771	SYNE2
ENSG00000124762	-0.962715	4.44e-05	0.000542615	CDKN1A
ENSG00000088882	-0.828088	4.44e-05	0.000542615	CPXM1
ENSG00000145284	0.449028	4.45e-05	0.000543726	SCD5
ENSG00000166477	0.278368	4.5e-05	0.000548626	LEO1
ENSG00000164821	-1.60324	4.5e-05	0.000548626	DEFA4
ENSG00000011105	-1.28254	4.51e-05	0.000549058	TSPAN9
ENSG00000141736	0.440371	4.55e-05	0.000553934	ERBB2
ENSG00000110079	-1.75254	4.56e-05	0.000555237	MS4A4A
ENSG00000116991	-0.742135	4.58e-05	0.000557161	SIPA1L2
ENSG00000211890	-1.35034	4.62e-05	0.000560843	IGHA2
ENSG00000176463	0.215316	4.63e-05	0.000561241	SLCO3A1
ENSG00000186205	-2.64605	4.63e-05	0.000561241	MTARC1
ENSG00000020577	-1.28905	4.66e-05	0.00056475	SAMD4A
ENSG00000039068	-1.28826	4.66e-05	0.00056475	CDH1
ENSG00000169221	0.29304	4.66e-05	0.00056475	TBC1D10B
ENSG00000108107	-0.394337	4.67e-05	0.000564851	RPL28
ENSG00000063177	-0.346032	4.73e-05	0.00057193	RPL18
ENSG00000134986	-0.498638	4.75e-05	0.000573985	NREP
ENSG00000156206	-1.01016	4.79e-05	0.000579032	CFAP161
ENSG00000173457	-0.454412	4.81e-05	0.000580391	PPP1R14B
ENSG00000155961	0.319502	4.83e-05	0.000583057	RAB39B
ENSG00000137413	0.241893	4.85e-05	0.000585102	TAF8
ENSG00000155254	-1.38809	4.87e-05	0.000587189	MARVELD1
ENSG00000100814	-0.256314	4.9e-05	0.000589779	CCNB1IP1
ENSG00000136573	-1.40251	4.95e-05	0.000595996	BLK
ENSG00000256039	-0.731718	4.96e-05	0.000596461	LINC02446
ENSG00000102265	-0.394334	4.97e-05	0.000596665	TIMP1
ENSG00000158715	-1.16072	4.97e-05	0.000596665	SLC45A3
ENSG00000197093	-1.23003	5e-05	0.000599866	GAL3ST4
ENSG00000124469	-1.61087	5.03e-05	0.000603348	CEACAM8
ENSG00000154217	0.288617	5.07e-05	0.000608254	PITPNC1
ENSG00000185340	-1.42153	5.08e-05	0.00060881	GAS2L1
ENSG00000136929	-0.965944	5.1e-05	0.000610213	HEMGN
ENSG00000143126	0.396788	5.12e-05	0.000612545	CELSR2
ENSG00000163513	0.304415	5.14e-05	0.000614274	TGFBR2
ENSG00000134256	-1.13216	5.14e-05	0.000614274	CD101
ENSG00000081721	-0.282037	5.16e-05	0.000616124	DUSP12
ENSG00000235257	-1.30692	5.17e-05	0.000616845	ITGA9-AS1
ENSG00000104267	-1.44945	5.18e-05	0.000617879	CA2
ENSG00000160218	0.217152	5.23e-05	0.000623096	TRAPPC10
ENSG00000245060	0.34121	5.29e-05	0.000630373	LINC00847
ENSG00000129595	0.460683	5.3e-05	0.000631379	EPB41L4A
ENSG00000036448	0.486874	5.34e-05	0.000635078	MYOM2
ENSG00000184517	0.283442	5.34e-05	0.000635078	ZFP1
ENSG00000160908	-0.265217	5.36e-05	0.000636387	ZNF394
ENSG00000187583	-0.674643	5.38e-05	0.000638309	PLEKHN1
ENSG00000211651	-1.13677	5.38e-05	0.000638309	IGLV1-44
ENSG00000196218	-0.843437	5.39e-05	0.000639152	RYR1
ENSG00000178585	-0.262889	5.4e-05	0.000640199	CTNNBIP1
ENSG00000127920	-1.68596	5.44e-05	0.000644615	GNG11
ENSG00000160050	0.482141	5.48e-05	0.000648531	CCDC28B
ENSG00000100453	0.436284	5.5e-05	0.000650715	GZMB
ENSG00000110203	-2.367	5.57e-05	0.000658877	FOLR3
ENSG00000147576	0.214406	5.59e-05	0.00066	ADHFE1
ENSG00000227403	-0.939914	5.61e-05	0.000661954	LINC01806
ENSG00000171425	-0.493132	5.63e-05	0.000663623	ZNF581
ENSG00000150316	-0.245944	5.71e-05	0.000672573	CWC15
ENSG00000166133	-0.414693	5.71e-05	0.000672573	RPUSD2
ENSG00000198853	-0.765564	5.75e-05	0.000676527	RUSC2
ENSG00000165646	-1.40292	5.78e-05	0.000680774	SLC18A2
ENSG00000162337	-0.903682	5.79e-05	0.000680838	LRP5
ENSG00000143545	-1.28338	5.8e-05	0.00068216	RAB13
ENSG00000206561	0.336652	5.81e-05	0.000683013	COLQ
ENSG00000154269	-0.863747	5.83e-05	0.000684269	ENPP3
ENSG00000204388	0.599624	5.84e-05	0.000684783	HSPA1B
ENSG00000211662	-1.49949	5.86e-05	0.000686519	IGLV3-21
ENSG00000211895	-1.50641	5.86e-05	0.000687173	IGHA1
ENSG00000105355	-0.25327	5.89e-05	0.000689701	PLIN3
ENSG00000169193	0.35057	5.89e-05	0.000689701	CCDC126
ENSG00000111817	-0.69328	5.92e-05	0.000692824	DSE
ENSG00000126524	-0.346073	5.99e-05	0.000700206	SBDS
ENSG00000005961	-1.60866	6.01e-05	0.00070196	ITGA2B
ENSG00000198046	-1.11431	6.02e-05	0.000702911	ZNF667
ENSG00000144560	0.213092	6.09e-05	0.000710055	VGLL4
ENSG00000125845	-0.964462	6.1e-05	0.000710887	BMP2
ENSG00000143297	-1.64373	6.1e-05	0.000710887	FCRL5
ENSG00000137154	-0.285256	6.11e-05	0.000710887	RPS6
ENSG00000050344	-0.43004	6.11e-05	0.000710887	NFE2L3
ENSG00000233264	-0.428179	6.16e-05	0.00071629
ENSG00000137266	-1.44798	6.19e-05	0.000719255	SLC22A23
ENSG00000204054	-0.33154	6.2e-05	0.00071997	LINC00963
ENSG00000106459	0.196377	6.23e-05	0.000723142	NRF1
ENSG00000136653	0.223674	6.24e-05	0.000723429	NA
ENSG00000132970	-1.24301	6.24e-05	0.000723429	WASF3
ENSG00000187699	-1.56431	6.24e-05	0.000723429	C2orf88
ENSG00000132514	-2.14306	6.26e-05	0.000724947	CLEC10A
ENSG00000261253	-1.23135	6.27e-05	0.00072568
ENSG00000143942	0.788945	6.28e-05	0.000726218	CHAC2
ENSG00000141510	0.278963	6.3e-05	0.000728127	TP53
ENSG00000113263	0.289494	6.31e-05	0.000728127	ITK
ENSG00000170074	-1.70533	6.31e-05	0.000728127	FAM153A
ENSG00000105722	0.298347	6.31e-05	0.000728127	ERF
ENSG00000198585	-0.272135	6.32e-05	0.000728659	NUDT16
ENSG00000255240	-1.18788	6.35e-05	0.000731082
ENSG00000205133	-0.691862	6.36e-05	0.000732011	TRIQK
ENSG00000211955	-1.36888	6.38e-05	0.000733976	IGHV3-33
ENSG00000141034	0.260795	6.39e-05	0.000735087	GID4
ENSG00000135723	0.273762	6.41e-05	0.000737046	FHOD1
ENSG00000197771	0.27453	6.42e-05	0.000737619	MCMBP
ENSG00000132109	0.246997	6.43e-05	0.00073766	TRIM21
ENSG00000134297	0.320872	6.45e-05	0.000739548	PLEKHA8P1
ENSG00000166086	-0.903872	6.48e-05	0.00074225	JAM3
ENSG00000170458	-2.55519	6.48e-05	0.00074225	CD14
ENSG00000154319	-0.891232	6.53e-05	0.000747229	FAM167A
ENSG00000150787	-0.353134	6.53e-05	0.000747411	PTS
ENSG00000120885	-1.50767	6.57e-05	0.000751019	CLU
ENSG00000106004	-1.24511	6.59e-05	0.000752814	HOXA5
ENSG00000131724	-2.09398	6.62e-05	0.000756368	IL13RA1
ENSG00000079691	-1.07265	6.65e-05	0.000758934	CARMIL1
ENSG00000136932	-0.314924	6.66e-05	0.00075962	TRMO
ENSG00000163687	-1.99573	6.68e-05	0.000762152	DNASE1L3
ENSG00000174807	-2.52051	6.7e-05	0.00076316	CD248
ENSG00000114450	-0.850516	6.71e-05	0.000763553	GNB4
ENSG00000108091	-0.212767	6.71e-05	0.000763553	CCDC6
ENSG00000225889	-1.57377	6.71e-05	0.000763553
ENSG00000102221	-1.38355	6.72e-05	0.000763553	JADE3
ENSG00000223865	-0.462408	6.73e-05	0.000764078	HLA-DPB1
ENSG00000197353	-1.93719	6.74e-05	0.000765724	LYPD2
ENSG00000168028	-0.351453	6.75e-05	0.000766431	RPSA
ENSG00000180626	0.349874	6.86e-05	0.000777925	ZNF594
ENSG00000157538	0.162431	6.88e-05	0.000779769	VPS26C
ENSG00000108839	-1.41787	6.96e-05	0.000788077	ALOX12
ENSG00000138107	0.244335	6.96e-05	0.000788077	ACTR1A
ENSG00000271605	-1.92223	6.98e-05	0.00078914	MILR1
ENSG00000178202	0.306946	6.98e-05	0.00078914	POGLUT3
ENSG00000140682	-0.961746	6.99e-05	0.000790367	TGFB1I1
ENSG00000149260	0.642641	7e-05	0.000790914	CAPN5
ENSG00000156299	-0.547646	7.07e-05	0.000797451	TIAM1
ENSG00000205047	0.416974	7.07e-05	0.000797451	NA
ENSG00000211976	-1.39715	7.09e-05	0.000799128	IGHV3-73
ENSG00000163568	-1.52502	7.1e-05	0.000799641	AIM2
ENSG00000089327	-0.271092	7.1e-05	0.000799641	FXYD5
ENSG00000115355	-0.433849	7.12e-05	0.000801595	CCDC88A
ENSG00000103657	0.359284	7.19e-05	0.000808508	HERC1
ENSG00000167904	0.256502	7.23e-05	0.000812558	TMEM68
ENSG00000186431	-1.66844	7.26e-05	0.000815796	FCAR
ENSG00000104154	0.261538	7.27e-05	0.000815796	SLC30A4
ENSG00000273344	-0.317281	7.34e-05	0.000823254	PAXIP1-DT
ENSG00000211666	-0.680327	7.35e-05	0.000824119	IGLV2-14
ENSG00000159348	-0.288251	7.38e-05	0.000826549	CYB5R1
ENSG00000122406	-0.293093	7.39e-05	0.000827065	RPL5
ENSG00000198832	-0.687383	7.4e-05	0.000828542	SELENOM
ENSG00000177542	0.275873	7.46e-05	0.000834537	SLC25A22
ENSG00000139725	0.249552	7.48e-05	0.000835586	RHOF
ENSG00000099622	-0.190553	7.53e-05	0.000841563	CIRBP
ENSG00000113269	-0.341355	7.54e-05	0.000841937	RNF130
ENSG00000092871	0.187623	7.55e-05	0.000842569	RFFL
ENSG00000247271	-0.585319	7.58e-05	0.000845268	ZBED5-AS1
ENSG00000238121	-0.256426	7.59e-05	0.000845418	LINC00426
ENSG00000137942	-0.918805	7.68e-05	0.000854884	FNBP1L
ENSG00000184347	-0.824928	7.68e-05	0.000854884	SLIT3
ENSG00000013441	-0.230475	7.71e-05	0.000858065	CLK1
ENSG00000161016	-0.359272	7.72e-05	0.000858088	RPL8
ENSG00000205231	-1.32095	7.73e-05	0.000858385	TTLL10-AS1
ENSG00000137331	-0.704848	7.79e-05	0.000864996	IER3
ENSG00000231663	-0.727831	7.81e-05	0.0008664	COA6-AS1
ENSG00000182957	0.150101	7.87e-05	0.000872533	SPATA13
ENSG00000267654	0.683018	7.87e-05	0.000872744	NA
ENSG00000211937	-1.52146	7.88e-05	0.000872744	IGHV2-5
ENSG00000105371	-1.48547	7.9e-05	0.000874584	ICAM4
ENSG00000136261	-0.295261	7.94e-05	0.000878553	BZW2
ENSG00000106608	0.29798	7.94e-05	0.000878553	URGCP
ENSG00000185009	0.279368	7.96e-05	0.000879926	AP3M1
ENSG00000066056	-0.5054	7.97e-05	0.000879926	TIE1
ENSG00000185338	-0.735698	7.97e-05	0.000879926	SOCS1
ENSG00000257242	-0.529287	8e-05	0.000882655	LINC01619
ENSG00000170734	0.262931	8.03e-05	0.000885247	POLH
ENSG00000177455	-1.61658	8.03e-05	0.000885431	CD19
ENSG00000135823	0.253563	8.06e-05	0.000887085	STX6
ENSG00000172236	-2.26221	8.06e-05	0.000887085	TPSAB1
ENSG00000198538	0.440204	8.09e-05	0.000889074	ZNF28
ENSG00000211966	-2.13913	8.09e-05	0.000889074	IGHV5-51
ENSG00000106346	0.217201	8.1e-05	0.00088921	USP42
ENSG00000183340	0.305582	8.1e-05	0.00088921	JRKL
ENSG00000148498	-1.15301	8.1e-05	0.00088921	PARD3
ENSG00000211787	-3.59314	8.16e-05	0.000895223	TRAV8-3
ENSG00000163812	0.209202	8.17e-05	0.000895555	ZDHHC3
ENSG00000186001	0.193441	8.19e-05	0.000897648	LRCH3
ENSG00000271857	-1.33588	8.21e-05	0.000898651
ENSG00000233038	-1.82076	8.25e-05	0.000903246	PTPRN2-AS1
ENSG00000142192	-1.21279	8.29e-05	0.000906894	APP
ENSG00000140859	0.382873	8.31e-05	0.000908428	KIFC3
ENSG00000119402	0.175441	8.33e-05	0.000909639	FBXW2
ENSG00000211660	-1.9652	8.35e-05	0.000911706	IGLV2-23
ENSG00000112306	-0.394329	8.37e-05	0.000912414	RPS12
ENSG00000120738	-0.811541	8.37e-05	0.000912414	EGR1
ENSG00000198574	0.315874	8.39e-05	0.000914521	SH2D1B
ENSG00000088826	-1.7013	8.41e-05	0.000916126	SMOX
ENSG00000165934	0.228547	8.42e-05	0.000916443	CPSF2
ENSG00000253251	-0.397805	8.43e-05	0.000916443	SHLD3
ENSG00000165698	-0.548346	8.43e-05	0.000916443	SPACA9
ENSG00000085733	-1.49172	8.48e-05	0.000921233	CTTN
ENSG00000076351	-0.579968	8.48e-05	0.00092124	SLC46A1
ENSG00000112182	-0.482203	8.53e-05	0.000925532	BACH2
ENSG00000155903	0.22445	8.56e-05	0.000928403	RASA2
ENSG00000171453	-0.26602	8.57e-05	0.000929341	POLR1C
ENSG00000090920	-0.421179	8.58e-05	0.000929341	NA
ENSG00000167395	0.338394	8.64e-05	0.000935448	ZNF646
ENSG00000143751	-0.297428	8.65e-05	0.000935697	SDE2
ENSG00000182831	0.275325	8.69e-05	0.000939906	HAPSTR1
ENSG00000068976	0.271459	8.74e-05	0.000945083	PYGM
ENSG00000176390	0.222163	8.8e-05	0.00095119	CRLF3
ENSG00000148019	0.209098	8.83e-05	0.000953316	CEP78
ENSG00000171049	-2.17278	8.89e-05	0.000958921	FPR2
ENSG00000162927	0.356745	8.89e-05	0.000958921	PUS10
ENSG00000145741	-0.291569	8.95e-05	0.000964265	BTF3
ENSG00000227811	-1.5251	8.95e-05	0.000964384	INKA2-AS1
ENSG00000104689	-0.497681	9.03e-05	0.000971905	TNFRSF10A
ENSG00000162398	0.448398	9.03e-05	0.000972029	LEXM
ENSG00000125637	0.271844	9.07e-05	0.000975276	PSD4
ENSG00000125657	-1.05454	9.13e-05	0.000981072	TNFSF9
ENSG00000260401	-1.86369	9.15e-05	0.00098291
ENSG00000173068	0.497895	9.25e-05	0.000992484	BNC2
ENSG00000082781	-1.31387	9.25e-05	0.000992484	ITGB5
ENSG00000205413	0.351028	9.27e-05	0.000993755	SAMD9
ENSG00000100883	0.201234	9.3e-05	0.000996556	SRP54
ENSG00000182048	-1.62695	9.31e-05	0.000997558	TRPC2
ENSG00000149131	-1.63129	9.32e-05	0.00099759	SERPING1
ENSG00000180011	0.167563	9.36e-05	0.00100171	PTGR3
ENSG00000188130	-0.857017	9.37e-05	0.00100178	MAPK12
ENSG00000100316	-0.272991	9.41e-05	0.00100518	RPL3
ENSG00000073737	-1.91972	9.43e-05	0.00100767	DHRS9
ENSG00000124201	0.257759	9.45e-05	0.00100884	ZNFX1
ENSG00000006715	0.21083	9.5e-05	0.00101357	VPS41
ENSG00000058866	-1.0731	9.51e-05	0.00101416	DGKG
ENSG00000163848	0.208861	9.57e-05	0.00101996	ZNF148
ENSG00000180035	0.390131	9.59e-05	0.00102131	ZNF48
ENSG00000110066	0.216901	9.62e-05	0.00102416	KMT5B
ENSG00000145860	0.193069	9.64e-05	0.00102501	RNF145
ENSG00000215267	0.940653	9.64e-05	0.00102501	AKR1C7P
ENSG00000113140	-1.63289	9.65e-05	0.00102553	SPARC
ENSG00000171596	0.422531	9.66e-05	0.00102553	NMUR1
ENSG00000271895	-0.446577	9.78e-05	0.00103755	NA
ENSG00000111711	-0.198189	9.79e-05	0.00103755	GOLT1B
ENSG00000105971	-1.59472	9.79e-05	0.00103755	CAV2
ENSG00000188322	0.36011	9.79e-05	0.00103755	SBK1
ENSG00000101916	-2.31338	9.81e-05	0.00103911	TLR8
ENSG00000008394	-1.62973	9.83e-05	0.00103981	MGST1
ENSG00000168350	0.716858	9.83e-05	0.00103981	DEGS2
ENSG00000260841	0.331309	9.88e-05	0.00104448	NA
ENSG00000163421	-1.36286	9.89e-05	0.00104493	PROK2
ENSG00000012124	-1.79306	9.9e-05	0.00104493	CD22
ENSG00000171860	0.430707	9.9e-05	0.00104514	C3AR1
ENSG00000261609	0.24365	9.94e-05	0.00104877	GAN
ENSG00000139842	0.196621	0.00010004	0.00105464	CUL4A
ENSG00000213339	-0.313199	0.000100215	0.00105589	QTRT1
ENSG00000119681	0.394423	0.000100543	0.00105876	LTBP2
ENSG00000159882	0.351609	0.000100871	0.00106161	ZNF230
ENSG00000154451	0.287689	0.000101481	0.00106743	GBP5
ENSG00000175591	-2.00452	0.000102307	0.00107551	P2RY2
ENSG00000105993	0.223744	0.000102383	0.00107566	DNAJB6
ENSG00000056736	-1.37896	0.000102435	0.00107566	IL17RB
ENSG00000179348	-1.84215	0.000103954	0.00109099	GATA2
ENSG00000259623	-0.321663	0.000104163	0.00109257
ENSG00000108639	-0.260781	0.000104305	0.00109344	SYNGR2
ENSG00000130202	-1.15886	0.000104362	0.00109344	NECTIN2
ENSG00000100968	-2.44086	0.000105692	0.00110675	NFATC4
ENSG00000104783	-1.52739	0.000106206	0.00111151	KCNN4
ENSG00000162636	0.284505	0.000106396	0.00111261	EEIG2
ENSG00000148908	-0.909162	0.00010643	0.00111261	RGS10
ENSG00000197024	0.216121	0.00010685	0.00111638	ZNF398
ENSG00000106034	-1.6872	0.000106973	0.00111704	CPED1
ENSG00000143889	-0.289735	0.000108365	0.0011306	HNRNPLL
ENSG00000173114	-2.90545	0.000108392	0.0011306	LRRN3
ENSG00000240143	0.385828	0.000108579	0.00113191
ENSG00000175216	0.268953	0.000108754	0.00113258	CKAP5
ENSG00000160201	-0.146793	0.000108764	0.00113258	U2AF1
ENSG00000156011	-1.21311	0.00010897	0.00113398	PSD3
ENSG00000010278	-1.41459	0.000109019	0.00113398	CD9
ENSG00000262251	-0.553937	0.000109246	0.00113553	NA
ENSG00000204439	0.253404	0.00010929	0.00113553	C6orf47
ENSG00000242473	0.610595	0.000109937	0.00114163	KIR2DP1
ENSG00000171863	-0.280414	0.000110988	0.0011519	RPS7
ENSG00000130066	-0.383908	0.000111551	0.0011571	SAT1
ENSG00000188076	-1.56243	0.000112505	0.00116612	SCGB1C1
ENSG00000137959	-0.357798	0.000112545	0.00116612	IFI44L
ENSG00000112299	-1.389	0.000112679	0.00116686	VNN1
ENSG00000019169	-2.60006	0.000113067	0.00117024	MARCO
ENSG00000171155	0.321451	0.000113235	0.00117132	C1GALT1C1
ENSG00000125538	-1.68354	0.000113322	0.00117158	IL1B
ENSG00000109787	0.226188	0.000114065	0.00117861	KLF3
ENSG00000073350	0.324686	0.000114599	0.00118348	LLGL2
ENSG00000149289	-1.27331	0.000114937	0.00118631	ZC3H12C
ENSG00000156127	0.435979	0.000115498	0.00119145	BATF
ENSG00000196843	0.204277	0.00011566	0.00119246	ARID5A
ENSG00000003756	0.153906	0.000115761	0.00119284	RBM5
ENSG00000260719	-0.38527	0.000116625	0.00120108
ENSG00000172366	-0.635902	0.000117151	0.00120584	MCRIP2
ENSG00000087086	-0.344274	0.000118711	0.00122122	FTL
ENSG00000065802	0.209823	0.000119535	0.00122903	ASB1
ENSG00000188676	-2.0878	0.000119652	0.00122955	IDO2
ENSG00000129465	0.247054	0.000119787	0.00123027	RIPK3
ENSG00000125735	0.689885	0.000119859	0.00123033	TNFSF14
ENSG00000135341	0.170534	0.000120594	0.0012372	MAP3K7
ENSG00000151150	-0.593421	0.000122384	0.00125487	ANK3
ENSG00000171992	-2.70939	0.000123189	0.00126243	SYNPO
ENSG00000065989	0.209665	0.000123476	0.00126468	PDE4A
ENSG00000272335	0.401786	0.000123641	0.00126528
ENSG00000169991	0.287335	0.000123669	0.00126528	IFFO2
ENSG00000178175	-1.70151	0.000123833	0.00126627	ZNF366
ENSG00000159733	0.435659	0.000123936	0.00126662	ZFYVE28
ENSG00000227863	-1.10161	0.000124175	0.00126824
ENSG00000138768	0.208807	0.000124229	0.00126824	USO1
ENSG00000253701	-1.86842	0.000124356	0.00126884	NA
ENSG00000107438	-0.408818	0.000124551	0.00127014	PDLIM1
ENSG00000105426	-1.18122	0.000124663	0.00127059	PTPRS
ENSG00000111907	-0.826391	0.000124812	0.00127141	TPD52L1
ENSG00000143995	-0.553363	0.000125573	0.00127847	MEIS1
ENSG00000104228	0.229622	0.000125894	0.00128083	TRIM35
ENSG00000148655	-1.38974	0.000125942	0.00128083	LRMDA
ENSG00000225936	-1.50924	0.000126093	0.00128167	SLC18A2-AS1
ENSG00000134539	0.207491	0.000126524	0.00128474	KLRD1
ENSG00000010404	0.258037	0.000126533	0.00128474	IDS
ENSG00000119457	-1.97291	0.000127075	0.00128955	SLC46A2
ENSG00000154146	-1.71114	0.000127435	0.0012925	NRGN
ENSG00000007968	-0.403392	0.000127745	0.00129495	E2F2
ENSG00000101310	0.232569	0.000128265	0.00129952	SEC23B
ENSG00000042980	-0.38499	0.000128832	0.00130455	ADAM28
ENSG00000135862	-1.42522	0.000129015	0.0013057	LAMC1
ENSG00000169957	-0.387216	0.000129297	0.00130785	ZNF768
ENSG00000134548	-1.47536	0.000130066	0.00131492	SPX
ENSG00000162383	0.572231	0.000130265	0.00131622	SLC1A7
ENSG00000211947	-1.07305	0.000130875	0.00132167	IGHV3-21
ENSG00000005249	-1.46079	0.000131825	0.00132989	PRKAR2B
ENSG00000099985	-0.639423	0.000131832	0.00132989	OSM
ENSG00000110944	-1.11164	0.000131937	0.00133024	IL23A
ENSG00000133063	-1.40583	0.000132195	0.00133213	CHIT1
ENSG00000062598	0.182866	0.000132339	0.00133285	ELMO2
ENSG00000184221	-1.84974	0.000134034	0.0013492	OLIG1
ENSG00000108797	-0.808124	0.000134387	0.00135202	CNTNAP1
ENSG00000174748	-0.232694	0.000135045	0.00135792	RPL15
ENSG00000120254	-0.472199	0.000136253	0.00136933	MTHFD1L
ENSG00000111057	-1.89683	0.000136823	0.00137432	KRT18
ENSG00000132122	-0.865861	0.000138569	0.00139111	SPATA6
ENSG00000173110	0.316617	0.00013956	0.00140031	HSPA6
ENSG00000176171	0.315959	0.000139953	0.0014035	BNIP3
ENSG00000173597	0.302582	0.000140201	0.00140484	SULT1B1
ENSG00000132359	0.274169	0.000140236	0.00140484	RAP1GAP2
ENSG00000105088	0.858816	0.000140737	0.0014091	OLFM2
ENSG00000092067	-1.81763	0.000141666	0.00141764	CEBPE
ENSG00000103365	0.172808	0.000142197	0.00142219	GGA2
ENSG00000143079	-1.59244	0.000142385	0.00142332	CTTNBP2NL
ENSG00000130703	0.147137	0.00014385	0.00143719	OSBPL2
ENSG00000170486	0.537278	0.000144151	0.00143871	KRT72
ENSG00000075856	0.206097	0.000144155	0.00143871	SART3
ENSG00000223855	-1.53047	0.000144454	0.00144093	PDGFA-DT
ENSG00000210107	-0.857174	0.000145048	0.00144608	MT-TQ
ENSG00000087502	0.28887	0.000147168	0.00146643	ERGIC2
ENSG00000143595	-1.54924	0.000147343	0.0014674	AQP10
ENSG00000141367	0.205767	0.000147511	0.00146829	CLTC
ENSG00000154917	-1.13345	0.000148349	0.00147567	RAB6B
ENSG00000186174	0.315696	0.000148431	0.00147567	BCL9L
ENSG00000138316	0.507377	0.000148489	0.00147567	ADAMTS14
ENSG00000269911	-0.696853	0.00014878	0.00147777	FAM226B
ENSG00000141098	0.292487	0.000149199	0.00148115	GFOD2
ENSG00000241679	0.381796	0.000150138	0.00148968
ENSG00000263004	-1.26946	0.000150395	0.00149144	AKAP1-DT
ENSG00000101342	-1.03166	0.00015057	0.00149239	TLDC2
ENSG00000110315	-0.254172	0.000150933	0.00149477	RNF141
ENSG00000185722	0.233683	0.00015097	0.00149477	ANKFY1
ENSG00000105793	0.215589	0.000151546	0.00149968	GTPBP10
ENSG00000256229	0.335896	0.000151713	0.00150054	ZNF486
ENSG00000105808	-0.39126	0.000152406	0.0015066	RASA4
ENSG00000169299	0.252771	0.000152595	0.00150767	PGM2
ENSG00000142541	-0.38102	0.000153149	0.00151112	RPL13A
ENSG00000113384	0.228124	0.000153174	0.00151112	GOLPH3
ENSG00000066777	0.208948	0.00015326	0.00151112	ARFGEF1
ENSG00000204872	-1.25472	0.000153281	0.00151112	NAT8B
ENSG00000163026	0.354933	0.000153347	0.00151112	WDCP
ENSG00000107140	0.300629	0.000153571	0.00151253	TESK1
ENSG00000100554	0.285568	0.000154036	0.00151631	ATP6V1D
ENSG00000116044	0.395344	0.000154301	0.00151812	NFE2L2
ENSG00000185989	0.21627	0.000154409	0.00151839	RASA3
ENSG00000134072	-0.436215	0.000154575	0.00151921	CAMK1
ENSG00000143376	0.253235	0.000155022	0.00152208	SNX27
ENSG00000177324	-1.40156	0.000155029	0.00152208	BEND2
ENSG00000150681	-1.34849	0.000155259	0.00152354	RGS18
ENSG00000170542	0.247751	0.000155478	0.00152489	SERPINB9
ENSG00000140022	-1.13749	0.000155653	0.00152581	STON2
ENSG00000113249	0.550375	0.00015609	0.00152929	HAVCR1
ENSG00000143398	0.292372	0.000156485	0.00153209	PIP5K1A
ENSG00000256797	-0.934162	0.00015654	0.00153209	KLRF2
ENSG00000023902	-0.415162	0.000157009	0.00153588	PLEKHO1
ENSG00000119787	0.216482	0.000157306	0.00153798	ATL2
ENSG00000155850	0.306181	0.000159717	0.00156074	SLC26A2
ENSG00000168274	-0.77161	0.000159973	0.00156243	NA
ENSG00000249846	-0.846402	0.000160793	0.00156962	LINC02021
ENSG00000106069	-0.315234	0.000162121	0.00158176	CHN2
ENSG00000107719	-1.03519	0.000162372	0.00158338	PALD1
ENSG00000161920	0.301097	0.000163279	0.00159139	MED11
ENSG00000156886	-0.402113	0.000163391	0.00159166	ITGAD
ENSG00000143771	0.244431	0.000164331	0.00159998	CNIH4
ENSG00000104133	0.207559	0.000164844	0.00160363	SPG11
ENSG00000114745	-0.36835	0.000164877	0.00160363	GORASP1
ENSG00000125740	-0.680711	0.000165283	0.00160674	FOSB
ENSG00000142676	-0.385281	0.000165879	0.0016117	RPL11
ENSG00000100346	-1.69783	0.000166199	0.00161397	CACNA1I
ENSG00000189283	-0.727777	0.000166506	0.00161612	FHIT
ENSG00000125731	-0.33739	0.000167012	0.00162019	SH2D3A
ENSG00000149313	0.211984	0.000167398	0.00162309	AASDHPPT
ENSG00000082458	0.204014	0.000168691	0.00163478	DLG3
ENSG00000184060	-1.16392	0.000169595	0.00164269	ADAP2
ENSG00000152147	0.374699	0.000169781	0.00164364	GEMIN6
ENSG00000204219	-0.927769	0.000170148	0.00164635	TCEA3
ENSG00000204136	-1.7619	0.000170718	0.00165027	GGTA1
ENSG00000104427	-1.02393	0.00017073	0.00165027	ZC2HC1A
ENSG00000188042	0.279999	0.00017168	0.0016586	ARL4C
ENSG00000102034	0.339312	0.000172093	0.00166173	ELF4
ENSG00000198851	-0.403343	0.000172466	0.00166447	CD3E
ENSG00000178947	-0.829824	0.000172979	0.00166857	SMIM10L2A
ENSG00000161911	-1.55126	0.000175114	0.00168829	TREML1
ENSG00000147677	-0.244864	0.000175501	0.00169091	EIF3H
ENSG00000181467	0.316944	0.000175566	0.00169091	RAP2B
ENSG00000091490	-0.179001	0.000176092	0.0016951	SEL1L3
ENSG00000109272	-1.53907	0.000176398	0.00169717	PF4V1
ENSG00000112685	0.225603	0.000176536	0.00169763	EXOC2
ENSG00000137522	0.244649	0.000176867	0.00169969	RNF121
ENSG00000058668	0.296079	0.000176932	0.00169969	ATP2B4
ENSG00000106785	0.257289	0.000177147	0.00170089	TRIM14
ENSG00000186648	0.473878	0.00017807	0.00170887	CARMIL3
ENSG00000065618	-1.8169	0.000179155	0.0017184	COL17A1
ENSG00000182158	0.288385	0.000179639	0.00172184	CREB3L2
ENSG00000104856	-0.385433	0.000179697	0.00172184	RELB
ENSG00000198848	-2.06241	0.000180164	0.00172543	CES1
ENSG00000242550	-1.35045	0.000180465	0.00172743	SERPINB10
ENSG00000149308	0.237301	0.000181401	0.0017355	NPAT
ENSG00000241732	-0.803351	0.00018174	0.00173785	NA
ENSG00000196968	0.263431	0.000181927	0.00173809	FUT11
ENSG00000110013	-0.521056	0.000181995	0.00173809	SIAE
ENSG00000105865	-0.34092	0.000182043	0.00173809	DUS4L
ENSG00000163162	0.149632	0.000182865	0.0017443	RNF149
ENSG00000134594	0.409368	0.00018288	0.0017443	RAB33A
ENSG00000164077	0.329032	0.000183068	0.00174521	MON1A
ENSG00000179921	-0.695984	0.000183249	0.00174604	GPBAR1
ENSG00000145335	-1.2421	0.000183601	0.0017485	SNCA
ENSG00000173210	-1.50345	0.000184204	0.00175336	ABLIM3
ENSG00000223350	-2.03484	0.000184359	0.00175394	IGLV9-49
ENSG00000084073	0.233138	0.000185848	0.0017672	ZMPSTE24
ENSG00000134001	0.193676	0.000186103	0.00176801	EIF2S1
ENSG00000166770	-0.644222	0.000186138	0.00176801	ZNF667-AS1
ENSG00000163444	-0.168158	0.000186215	0.00176801	TMEM183A
ENSG00000158201	0.226468	0.000187547	0.00177974	ABHD3
ENSG00000077984	0.373303	0.00018816	0.00178466	CST7
ENSG00000132912	-0.187581	0.000188437	0.00178638	DCTN4
ENSG00000033030	0.254745	0.000189189	0.00179261	ZCCHC8
ENSG00000183283	-0.18404	0.000189374	0.00179345	DAZAP2
ENSG00000163703	0.226618	0.000190036	0.00179881	CRELD1
ENSG00000245556	-0.289734	0.000190353	0.0018009	SCAMP1-AS1
ENSG00000187621	-1.21981	0.000192005	0.00181561	TCL6
ENSG00000163584	-0.349896	0.000192971	0.00182382	RPL22L1
ENSG00000187764	0.227432	0.000193343	0.00182642	SEMA4D
ENSG00000204574	0.164959	0.000193766	0.00182949	ABCF1
ENSG00000140105	-0.295602	0.000193968	0.00182992	WARS1
ENSG00000114999	0.167704	0.000194007	0.00182992	TTL
ENSG00000149257	0.361104	0.000194663	0.00183518	SERPINH1
ENSG00000166681	-1.29136	0.000194874	0.00183625	BEX3
ENSG00000174007	0.51731	0.000195063	0.0018371	CEP19
ENSG00000122786	-1.55611	0.000196499	0.0018497	CALD1
ENSG00000140092	-0.647063	0.000196696	0.00185062	FBLN5
ENSG00000151023	-1.35112	0.000197598	0.00185772	ENKUR
ENSG00000153395	0.270302	0.000197713	0.00185772	LPCAT1
ENSG00000167912	0.383739	0.000197748	0.00185772	TOX-DT
ENSG00000147457	0.248239	0.000199045	0.00186897	CHMP7
ENSG00000101126	0.198095	0.000199239	0.00186985	ADNP
ENSG00000103811	-1.33021	0.000199483	0.0018712	CTSH
ENSG00000066422	0.275174	0.000199926	0.00187442	ZBTB11
ENSG00000088726	-1.45369	0.00020017	0.00187577	TMEM40
[truncated: 31,642 more rows]

## Sheet: Table S7
Supplemental Table 7. Genes differentially affected by exercise in controls
	log2FoldChange	pvalue	padj	hgnc_symbol
ENSG00000148600	-0.952202	3.34e-49	6.02e-45	CDHR1
ENSG00000081059	-0.907417	5.34e-44	4.8e-40	TCF7
ENSG00000135144	-1.15906	6.74e-43	4.04e-39	DTX1
ENSG00000113088	-1.02556	1.11e-40	4.99e-37	GZMK
ENSG00000185101	-1.04268	3.7e-35	1.33e-31	ANO9
ENSG00000141753	-1.16126	3.25e-34	9.73e-31	IGFBP4
ENSG00000140511	-1.17369	3.05e-33	7.83e-30	HAPLN3
ENSG00000168329	1.04229	2.85e-32	6.17e-29	CX3CR1
ENSG00000203747	0.47255	3.08e-32	6.17e-29	FCGR3A
ENSG00000124507	-1.20897	8.59e-32	1.55e-28	PACSIN1
ENSG00000188404	-0.724095	1.51e-31	2.47e-28	SELL
ENSG00000141655	-0.970473	3.02e-30	4.52e-27	TNFRSF11A
ENSG00000179144	0.854345	9.85e-30	1.36e-26	GIMAP7
ENSG00000165494	0.332236	3.39e-28	4.36e-25	PCF11
ENSG00000264198	0.502862	4.48e-28	5.38e-25	NA
ENSG00000180871	0.911969	2.69e-27	3.02e-24	CXCR2
ENSG00000196542	-1.04276	7.12e-27	7.54e-24	SPTSSB
ENSG00000138795	-0.956816	1.75e-26	1.75e-23	LEF1
ENSG00000101665	0.796901	1.88e-26	1.78e-23	SMAD7
ENSG00000159873	0.492618	3.75e-26	3.37e-23	CCDC117
ENSG00000167106	-0.639321	5.56e-25	4.72e-22	EEIG1
ENSG00000108679	-0.87865	5.77e-25	4.72e-22	LGALS3BP
ENSG00000075275	-0.977868	1.33e-24	1.04e-21	CELSR1
ENSG00000173221	0.468097	1.51e-24	1.13e-21	GLRX
ENSG00000126353	-1.02041	1.61e-24	1.13e-21	CCR7
ENSG00000143815	0.459383	1.63e-24	1.13e-21	LBR
ENSG00000157514	-0.511086	2.32e-24	1.55e-21	TSC22D3
ENSG00000109971	0.535592	2.48e-24	1.6e-21	HSPA8
ENSG00000117560	0.826502	2.8e-24	1.74e-21	FASLG
ENSG00000136068	-0.701326	4.36e-24	2.62e-21	FLNB
ENSG00000148516	-0.705881	5.73e-24	3.32e-21	ZEB1
ENSG00000120694	0.486018	7.04e-24	3.96e-21	HSPH1
ENSG00000241839	0.682997	1.43e-23	7.79e-21	PLEKHO2
ENSG00000147044	-0.720364	1.79e-23	9.46e-21	CASK
ENSG00000049089	-1.11479	3.51e-23	1.81e-20	COL9A2
ENSG00000197635	-1.06357	8.14e-23	4.07e-20	DPP4
ENSG00000124813	-1.03337	1e-22	4.81e-20	RUNX2
ENSG00000109452	-1.26952	1.02e-22	4.81e-20	INPP4B
ENSG00000157404	-1.11751	1.41e-22	6.5e-20	KIT
ENSG00000164691	0.626297	2.81e-22	1.26e-19	TAGAP
ENSG00000132475	-0.419476	3.38e-22	1.48e-19	H3-3B
ENSG00000040633	0.707483	3.49e-22	1.49e-19	PHF23
ENSG00000117602	-1.22707	3.84e-22	1.61e-19	RCAN3
ENSG00000184613	-1.2555	6.15e-22	2.52e-19	NELL2
ENSG00000026508	-0.563906	1.17e-21	4.67e-19	CD44
ENSG00000135605	-0.947471	1.48e-21	5.78e-19	TEC
ENSG00000249859	-0.896722	1.91e-21	7.3e-19	PVT1
ENSG00000196329	0.715741	2.11e-21	7.81e-19	GIMAP5
ENSG00000115091	0.345716	2.13e-21	7.81e-19	ACTR3
ENSG00000178988	0.392195	2.26e-21	8.14e-19	MRFAP1L1
ENSG00000145632	-1.31917	2.64e-21	9.32e-19	PLK2
ENSG00000173812	-0.441215	3.71e-21	1.26e-18	EIF1
ENSG00000119917	0.742373	3.73e-21	1.26e-18	IFIT3
ENSG00000163464	1.06349	3.8e-21	1.26e-18	CXCR1
ENSG00000067182	0.760218	3.86e-21	1.26e-18	TNFRSF1A
ENSG00000143184	-0.770188	7.28e-21	2.34e-18	XCL1
ENSG00000123595	0.434736	9.7e-21	3.06e-18	RAB9A
ENSG00000126882	0.4727	1.11e-20	3.44e-18	FAM78A
ENSG00000152784	-0.771656	1.61e-20	4.9e-18	PRDM8
ENSG00000060140	-1.09369	1.67e-20	5.02e-18	STYK1
ENSG00000268001	0.553164	2.08e-20	6.14e-18	CARD8-AS1
ENSG00000089012	-1.15184	2.99e-20	8.68e-18	SIRPG
ENSG00000234741	-0.453319	3.85e-20	1.1e-17	GAS5
ENSG00000042493	-1.04693	7.88e-20	2.21e-17	CAPG
ENSG00000186854	-1.12183	9.08e-20	2.51e-17	TRABD2A
ENSG00000105699	-1.03459	1.06e-19	2.9e-17	LSR
ENSG00000204389	0.778122	1.14e-19	3.07e-17	HSPA1A
ENSG00000198818	0.459465	1.49e-19	3.95e-17	SFT2D1
ENSG00000139193	-0.979238	1.61e-19	4.17e-17	CD27
ENSG00000080822	-0.487654	1.62e-19	4.17e-17	CLDND1
ENSG00000144218	-1.2927	1.77e-19	4.5e-17	AFF3
ENSG00000003400	0.412674	2.51e-19	6.27e-17	CASP10
ENSG00000099139	0.881912	2.62e-19	6.46e-17	PCSK5
ENSG00000128272	-0.372803	2.66e-19	6.47e-17	ATF4
ENSG00000163840	0.438721	3.01e-19	7.22e-17	DTX3L
ENSG00000108798	0.63178	5.14e-19	1.22e-16	ABI3
ENSG00000109321	-1.63568	7.45e-19	1.74e-16	AREG
ENSG00000105369	-1.3566	1.45e-18	3.34e-16	CD79A
ENSG00000242125	-0.489539	1.7e-18	3.86e-16	SNHG3
ENSG00000122188	0.476523	2.1e-18	4.72e-16	LAX1
ENSG00000007516	-0.763998	3.76e-18	8.36e-16	BAIAP3
ENSG00000148175	0.359394	3.92e-18	8.6e-16	STOM
ENSG00000132824	0.247069	4.93e-18	1.07e-15	SERINC3
ENSG00000101849	0.517741	7.04e-18	1.51e-15	TBL1X
ENSG00000183864	0.638153	7.72e-18	1.63e-15	TOB2
ENSG00000135749	-0.670939	7.92e-18	1.66e-15	PCNX2
ENSG00000198113	0.56504	9.03e-18	1.87e-15	TOR4A
ENSG00000113532	0.442612	1.31e-17	2.66e-15	ST8SIA4
ENSG00000111859	0.501842	1.31e-17	2.66e-15	NEDD9
ENSG00000182885	-0.833125	1.88e-17	3.77e-15	ADGRG3
ENSG00000154642	0.350647	2.39e-17	4.73e-15	C21orf91
ENSG00000152133	0.472943	3.21e-17	6.29e-15	GPATCH11
ENSG00000108107	-0.410053	3.83e-17	7.41e-15	RPL28
ENSG00000116679	0.396745	4.21e-17	8.06e-15	IVNS1ABP
ENSG00000174600	0.757002	6.11e-17	1.15e-14	CMKLR1
ENSG00000163154	0.830748	6.13e-17	1.15e-14	TNFAIP8L2
ENSG00000196220	-1.13742	7.2e-17	1.34e-14	SRGAP3
ENSG00000177425	-0.928347	7.7e-17	1.41e-14	PAWR
ENSG00000154814	-0.57553	8.95e-17	1.62e-14	OXNAD1
ENSG00000178573	0.482752	9e-17	1.62e-14	MAF
ENSG00000227507	-0.77576	1.02e-16	1.82e-14	LTB
ENSG00000166130	0.632357	1.04e-16	1.83e-14	IKBIP
ENSG00000111790	0.304788	1.11e-16	1.92e-14	FGFR1OP2
ENSG00000115956	0.481978	1.11e-16	1.92e-14	PLEK
ENSG00000168685	-1.12166	1.16e-16	1.98e-14	IL7R
ENSG00000197471	0.409392	1.34e-16	2.27e-14	SPN
ENSG00000019582	-0.584157	1.45e-16	2.44e-14	CD74
ENSG00000012124	-2.0199	1.56e-16	2.6e-14	CD22
ENSG00000137959	-0.63055	1.81e-16	2.97e-14	IFI44L
ENSG00000187257	0.296934	1.81e-16	2.97e-14	RSBN1L
ENSG00000176390	0.324541	2.49e-16	4.04e-14	CRLF3
ENSG00000198604	0.305072	2.66e-16	4.28e-14	BAZ1A
ENSG00000158528	-0.786913	3.22e-16	5.13e-14	PPP1R9A
ENSG00000184990	-0.418444	3.45e-16	5.45e-14	SIVA1
ENSG00000255026	-0.884948	3.9e-16	6.1e-14
ENSG00000116106	-0.638327	4.24e-16	6.57e-14	EPHA4
ENSG00000133574	0.692847	5.34e-16	8.21e-14	GIMAP4
ENSG00000148429	-0.914474	5.83e-16	8.89e-14	USP6NL
ENSG00000269893	-0.597936	6.1e-16	9.22e-14	SNHG8
ENSG00000188822	-0.634529	6.22e-16	9.32e-14	CNR2
ENSG00000152558	-0.332883	7.74e-16	1.15e-13	TMEM123
ENSG00000236144	-0.550842	8.19e-16	1.21e-13	TMEM147-AS1
ENSG00000143337	0.316354	8.44e-16	1.23e-13	TOR1AIP1
ENSG00000156675	0.535849	1.02e-15	1.48e-13	RAB11FIP1
ENSG00000143297	-1.83294	1.06e-15	1.52e-13	FCRL5
ENSG00000245904	-0.960155	1.1e-15	1.57e-13	BTG1-DT
ENSG00000075234	0.458266	1.28e-15	1.81e-13	TTC38
ENSG00000184897	-0.589182	1.3e-15	1.82e-13	H1-10
ENSG00000130584	-1.14475	1.31e-15	1.83e-13	ZBTB46
ENSG00000184574	0.650159	1.76e-15	2.44e-13	LPAR5
ENSG00000164530	-1.01524	2.06e-15	2.83e-13	PI16
ENSG00000127955	-1.25671	2.1e-15	2.87e-13	GNAI1
ENSG00000185112	0.581574	2.36e-15	3.19e-13	FAM43A
ENSG00000132704	-1.83806	2.38e-15	3.19e-13	FCRL2
ENSG00000173930	0.545097	2.77e-15	3.68e-13	SLCO4C1
ENSG00000109861	0.340271	2.78e-15	3.68e-13	CTSC
ENSG00000109684	-1.01632	2.91e-15	3.82e-13	CLNK
ENSG00000116489	0.224167	3.13e-15	4.09e-13	CAPZA1
ENSG00000107551	0.551664	3.2e-15	4.14e-13	RASSF4
ENSG00000179841	0.668133	3.39e-15	4.36e-13	AKAP5
ENSG00000198719	-0.482471	3.65e-15	4.66e-13	DLL1
ENSG00000134460	-1.10487	4.02e-15	5.1e-13	IL2RA
ENSG00000066056	-0.555895	4.68e-15	5.89e-13	TIE1
ENSG00000162571	-1.17222	5.02e-15	6.28e-13	TTLL10
ENSG00000163947	0.424386	5.13e-15	6.37e-13	ARHGEF3
ENSG00000165061	-0.828068	5.33e-15	6.57e-13	ZMAT4
ENSG00000175274	-0.84447	6.77e-15	8.28e-13	TP53I11
ENSG00000106003	0.371109	6.89e-15	8.38e-13	LFNG
ENSG00000226777	-1.39686	7.2e-15	8.69e-13	FAM30A
ENSG00000142611	-1.14922	9.21e-15	1.1e-12	PRDM16
ENSG00000204257	-0.772433	1e-14	1.19e-12	HLA-DMA
ENSG00000133773	-0.447296	1.29e-14	1.53e-12	CCDC59
ENSG00000135916	-1.117	1.35e-14	1.58e-12	ITM2C
ENSG00000164086	0.511636	1.48e-14	1.73e-12	DUSP7
ENSG00000166289	0.549181	1.64e-14	1.9e-12	PLEKHF1
ENSG00000146112	0.461996	1.74e-14	2e-12	PPP1R18
ENSG00000213626	0.458685	1.76e-14	2.02e-12	LBH
ENSG00000107201	0.320624	1.79e-14	2.04e-12	RIGI
ENSG00000135269	0.276703	1.82e-14	2.06e-12	TES
ENSG00000172081	0.480073	2.6e-14	2.93e-12	MOB3A
ENSG00000255733	-1.10767	2.85e-14	3.18e-12	IFNG-AS1
ENSG00000118971	0.543904	2.98e-14	3.31e-12	CCND2
ENSG00000048028	0.351502	3e-14	3.31e-12	USP28
ENSG00000214530	-0.86011	3.17e-14	3.47e-12	STARD10
ENSG00000135074	-1.16392	3.21e-14	3.5e-12	ADAM19
ENSG00000153064	-1.455	3.32e-14	3.6e-12	BANK1
ENSG00000152495	-1.2371	3.39e-14	3.64e-12	CAMK4
ENSG00000134508	-1.01125	3.39e-14	3.64e-12	CABLES1
ENSG00000175061	-0.355785	3.66e-14	3.9e-12	SNHG29
ENSG00000106799	0.375171	3.85e-14	4.07e-12	TGFBR1
ENSG00000136514	0.635432	4.14e-14	4.35e-12	RTP4
ENSG00000100453	0.577708	4.23e-14	4.42e-12	GZMB
ENSG00000124766	-0.753476	4.3e-14	4.48e-12	SOX4
ENSG00000113384	0.293802	4.55e-14	4.71e-12	GOLPH3
ENSG00000205221	1.08921	4.76e-14	4.9e-12	VIT
ENSG00000010539	0.462382	4.84e-14	4.94e-12	ZNF200
ENSG00000063978	0.283695	5.02e-14	5.11e-12	RNF4
ENSG00000272256	-1.05387	5.85e-14	5.91e-12
ENSG00000163171	0.40155	6.13e-14	6.16e-12	CDC42EP3
ENSG00000133067	0.693342	6.41e-14	6.41e-12	LGR6
ENSG00000186810	-0.601047	7.41e-14	7.36e-12	CXCR3
ENSG00000196139	0.614975	7.72e-14	7.63e-12	AKR1C3
ENSG00000121297	0.865284	8.68e-14	8.53e-12	TSHZ3
ENSG00000198538	0.44889	9.05e-14	8.85e-12	ZNF28
ENSG00000157978	-0.401951	9.63e-14	9.37e-12	LDLRAP1
ENSG00000239713	0.39477	1.02e-13	9.83e-12	APOBEC3G
ENSG00000023909	0.536968	1.04e-13	9.98e-12	GCLM
ENSG00000108946	0.275715	1.07e-13	1.03e-11	PRKAR1A
ENSG00000183337	0.467416	1.1e-13	1.05e-11	BCOR
ENSG00000159110	0.338557	1.11e-13	1.05e-11	IFNAR2
ENSG00000174946	0.577642	1.21e-13	1.14e-11	GPR171
ENSG00000121931	0.383831	1.31e-13	1.23e-11	LRIF1
ENSG00000112182	-0.503582	1.42e-13	1.32e-11	BACH2
ENSG00000137818	-0.321499	1.44e-13	1.34e-11	RPLP1
ENSG00000117280	0.283258	1.64e-13	1.52e-11	RAB29
ENSG00000138031	-0.960867	1.71e-13	1.57e-11	ADCY3
ENSG00000059588	-0.367924	1.74e-13	1.59e-11	TARBP1
ENSG00000107317	0.670744	1.82e-13	1.65e-11	PTGDS
ENSG00000139679	0.368211	2e-13	1.81e-11	LPAR6
ENSG00000100906	-1.67679	2.04e-13	1.83e-11	NFKBIA
ENSG00000224032	-0.449966	2.1e-13	1.88e-11	EPB41L4A-AS1
ENSG00000173917	0.450271	2.14e-13	1.91e-11	HOXB2
ENSG00000107281	-1.02453	2.23e-13	1.98e-11	NPDC1
ENSG00000177409	0.303855	2.72e-13	2.4e-11	SAMD9L
ENSG00000160050	0.573038	2.84e-13	2.49e-11	CCDC28B
ENSG00000243156	-0.510675	3.14e-13	2.74e-11	MICAL3
ENSG00000172059	-0.601597	3.73e-13	3.24e-11	KLF11
ENSG00000198888	-0.602743	3.87e-13	3.35e-11	MT-ND1
ENSG00000162777	0.379557	3.92e-13	3.38e-11	DENND2D
ENSG00000121966	-0.686693	3.99e-13	3.42e-11	CXCR4
ENSG00000026751	0.385721	4.16e-13	3.55e-11	SLAMF7
ENSG00000180917	0.417866	4.35e-13	3.69e-11	CMTR2
ENSG00000136802	0.416106	4.46e-13	3.77e-11	LRRC8A
ENSG00000088179	0.366525	4.85e-13	4.08e-11	PTPN4
ENSG00000136485	0.400251	4.9e-13	4.1e-11	DCAF7
ENSG00000153071	0.49403	5.31e-13	4.42e-11	DAB2
ENSG00000158006	0.384689	5.53e-13	4.59e-11	PAFAH2
ENSG00000111331	-0.370983	5.88e-13	4.86e-11	OAS3
ENSG00000004700	0.242192	6.22e-13	5.11e-11	RECQL
ENSG00000073861	0.431391	7.07e-13	5.78e-11	TBX21
ENSG00000198821	0.430166	7.42e-13	6.03e-11	CD247
ENSG00000109458	-0.799398	7.44e-13	6.03e-11	GAB1
ENSG00000103018	0.326011	7.9e-13	6.37e-11	CYB5B
ENSG00000115594	-1.20459	9.64e-13	7.74e-11	IL1R1
ENSG00000089157	-0.316617	9.76e-13	7.8e-11	RPLP0
ENSG00000140545	-0.489558	9.92e-13	7.9e-11	MFGE8
ENSG00000175029	0.341359	1.03e-12	8.18e-11	CTBP2
ENSG00000132849	-0.522721	1.09e-12	8.59e-11	PATJ
ENSG00000181467	0.333511	1.11e-12	8.69e-11	RAP2B
ENSG00000184384	-0.476998	1.2e-12	9.4e-11	MAML2
ENSG00000153395	0.417607	1.21e-12	9.43e-11	LPCAT1
ENSG00000185920	0.67519	1.26e-12	9.76e-11	PTCH1
ENSG00000168282	0.3598	1.28e-12	9.87e-11	MGAT2
ENSG00000047634	-1.09883	1.32e-12	1.01e-10	SCML1
ENSG00000117724	-0.743969	1.38e-12	1.06e-10	CENPF
ENSG00000197594	-1.25316	1.39e-12	1.06e-10	ENPP1
ENSG00000140259	0.622933	1.41e-12	1.07e-10	MFAP1
ENSG00000156299	-0.601616	1.43e-12	1.08e-10	TIAM1
ENSG00000183576	0.362662	1.45e-12	1.09e-10	SETD3
ENSG00000127452	-0.361625	1.5e-12	1.12e-10	FBXL12
ENSG00000105640	-0.304234	1.59e-12	1.18e-10	RPL18A
ENSG00000001561	0.454998	1.69e-12	1.25e-10	ENPP4
ENSG00000122223	0.441737	1.88e-12	1.39e-10	CD244
ENSG00000155657	-0.976223	1.91e-12	1.4e-10	TTN
ENSG00000128487	-0.364688	1.91e-12	1.4e-10	SPECC1
ENSG00000164366	0.456249	2.04e-12	1.5e-10	CCDC127
ENSG00000171502	-1.14994	2.18e-12	1.59e-10	COL24A1
ENSG00000198763	-0.468802	2.35e-12	1.7e-10	MT-ND2
ENSG00000113721	0.770249	2.37e-12	1.71e-10	PDGFRB
ENSG00000172005	-1.38942	2.43e-12	1.75e-10	MAL
ENSG00000149260	0.602373	2.78e-12	1.99e-10	CAPN5
ENSG00000253797	0.363176	2.91e-12	2.08e-10	UTP14C
ENSG00000169813	0.365792	3.36e-12	2.39e-10	HNRNPF
ENSG00000225648	-0.33202	3.44e-12	2.44e-10	SBDSP1
ENSG00000170486	0.580248	3.48e-12	2.45e-10	KRT72
ENSG00000008283	-0.437175	3.49e-12	2.45e-10	CYB561
ENSG00000104687	0.314514	3.65e-12	2.55e-10	GSR
ENSG00000124780	-1.53085	3.9e-12	2.72e-10	KCNK17
ENSG00000110700	-0.282225	4.22e-12	2.93e-10	RPS13
ENSG00000181104	0.411855	4.37e-12	3.02e-10	F2R
ENSG00000233016	-0.424648	4.63e-12	3.19e-10	SNHG7
ENSG00000154027	0.550378	4.66e-12	3.2e-10	AK5
ENSG00000249978	0.721901	4.96e-12	3.4e-10	TRGV7
ENSG00000164056	-1.30558	5.08e-12	3.46e-10	SPRY1
ENSG00000186891	-0.388717	5.25e-12	3.57e-10	TNFRSF18
ENSG00000213203	0.576923	5.4e-12	3.64e-10	GIMAP1
ENSG00000163814	-1.00829	5.44e-12	3.64e-10	CDCP1
ENSG00000010270	0.3269	5.44e-12	3.64e-10	STARD3NL
ENSG00000141404	0.764257	5.44e-12	3.64e-10	GNAL
ENSG00000145687	-0.658069	5.56e-12	3.71e-10	SSBP2
ENSG00000142875	0.239113	5.6e-12	3.72e-10	PRKACB
ENSG00000162739	0.387027	5.69e-12	3.76e-10	SLAMF6
ENSG00000063177	-0.260135	6.24e-12	4.11e-10	RPL18
ENSG00000177685	-0.840835	6.29e-12	4.13e-10	CRACR2B
ENSG00000089006	0.225675	6.78e-12	4.44e-10	SNX5
ENSG00000140988	-0.352886	6.97e-12	4.55e-10	RPS2
ENSG00000181036	0.442313	7.03e-12	4.56e-10	FCRL6
ENSG00000143183	0.283253	7.33e-12	4.74e-10	TMCO1
ENSG00000130766	0.576933	7.53e-12	4.86e-10	SESN2
ENSG00000138172	0.467896	7.57e-12	4.86e-10	CALHM2
ENSG00000136573	-1.84654	8e-12	5.12e-10	BLK
ENSG00000101194	-0.4134	8.38e-12	5.35e-10	SLC17A9
ENSG00000272888	-0.353896	8.46e-12	5.38e-10	CHASERR
ENSG00000159433	-0.307744	8.59e-12	5.44e-10	STARD9
ENSG00000133104	0.307823	8.92e-12	5.63e-10	SPART
ENSG00000169442	-0.466943	9.17e-12	5.77e-10	CD52
ENSG00000125875	0.292744	9.2e-12	5.77e-10	TBC1D20
ENSG00000170873	0.448979	9.81e-12	6.13e-10	MTSS1
ENSG00000178585	-0.311971	1.05e-11	6.54e-10	CTNNBIP1
ENSG00000119943	-0.294672	1.23e-11	7.65e-10	PYROXD2
ENSG00000198755	-0.294935	1.25e-11	7.71e-10	RPL10A
ENSG00000162337	-0.993317	1.41e-11	8.68e-10	LRP5
ENSG00000047315	0.214843	1.42e-11	8.71e-10	POLR2B
ENSG00000007402	0.465631	1.49e-11	9.13e-10	CACNA2D2
ENSG00000170298	0.445938	1.52e-11	9.26e-10	LGALS9B
ENSG00000166128	0.501105	1.52e-11	9.26e-10	RAB8B
ENSG00000128040	-1.3254	1.58e-11	9.55e-10	SPINK2
ENSG00000174944	-1.24865	1.64e-11	9.91e-10	P2RY14
ENSG00000168439	0.434378	1.87e-11	1.12e-09	STIP1
ENSG00000198133	0.425192	2.19e-11	1.31e-09	TMEM229B
ENSG00000100612	0.305769	2.22e-11	1.33e-09	DHRS7
ENSG00000122986	-0.503738	2.23e-11	1.33e-09	HVCN1
ENSG00000214140	-1.27915	2.33e-11	1.38e-09	PRCD
ENSG00000102317	-0.249325	2.33e-11	1.38e-09	RBM3
ENSG00000256039	-1.02017	2.39e-11	1.41e-09	LINC02446
ENSG00000135486	-0.250826	2.52e-11	1.48e-09	HNRNPA1
ENSG00000163754	0.279204	2.63e-11	1.54e-09	GYG1
ENSG00000186469	0.457409	2.71e-11	1.58e-09	GNG2
ENSG00000141699	0.301277	2.93e-11	1.71e-09	RETREG3
ENSG00000183690	-0.387407	3e-11	1.74e-09	EFHC2
ENSG00000242574	-0.693839	3.02e-11	1.75e-09	HLA-DMB
ENSG00000182472	-0.333435	3.05e-11	1.76e-09	CAPN12
ENSG00000169252	0.505982	3.16e-11	1.82e-09	ADRB2
ENSG00000149527	-0.308607	3.32e-11	1.9e-09	PLCH2
ENSG00000072786	0.283922	3.35e-11	1.91e-09	STK10
ENSG00000042980	-0.444374	3.56e-11	2.03e-09	ADAM28
ENSG00000105483	0.192467	4.35e-11	2.47e-09	CARD8
ENSG00000168758	0.390116	4.92e-11	2.78e-09	SEMA4C
ENSG00000171115	0.499259	5.54e-11	3.12e-09	GIMAP8
ENSG00000142166	0.265835	5.72e-11	3.21e-09	IFNAR1
ENSG00000204466	0.763164	5.73e-11	3.21e-09	NA
ENSG00000117090	-0.963682	5.82e-11	3.25e-09	SLAMF1
ENSG00000132965	0.426629	6.06e-11	3.38e-09	ALOX5AP
ENSG00000133561	0.443692	6.31e-11	3.51e-09	GIMAP6
ENSG00000007350	0.501241	6.45e-11	3.57e-09	TKTL1
ENSG00000136250	0.370801	6.72e-11	3.71e-09	AOAH
ENSG00000120129	-0.881059	6.87e-11	3.78e-09	DUSP1
ENSG00000238121	-0.37453	6.96e-11	3.82e-09	LINC00426
ENSG00000198363	-0.68857	7.05e-11	3.85e-09	ASPH
ENSG00000198841	-0.551342	7.46e-11	4.07e-09	KTI12
ENSG00000077238	-0.347196	7.82e-11	4.25e-09	IL4R
ENSG00000065613	0.294659	7.86e-11	4.25e-09	SLK
ENSG00000050405	0.45817	7.86e-11	4.25e-09	LIMA1
ENSG00000110906	0.437035	8.28e-11	4.46e-09	KCTD10
ENSG00000104921	-2.01832	8.3e-11	4.46e-09	FCER2
ENSG00000198885	0.584479	8.38e-11	4.49e-09	ITPRIPL1
ENSG00000117461	0.575742	8.49e-11	4.53e-09	PIK3R3
ENSG00000198795	-1.22907	8.69e-11	4.63e-09	ZNF521
ENSG00000180644	0.442657	8.77e-11	4.66e-09	PRF1
ENSG00000184347	-1.26038	9.14e-11	4.84e-09	SLIT3
ENSG00000106089	0.538766	1e-10	5.3e-09	STX1A
ENSG00000100721	-2.03827	1.07e-10	5.65e-09	TCL1A
ENSG00000131943	0.391738	1.08e-10	5.65e-09	C19orf12
ENSG00000145715	-0.354022	1.15e-10	6.01e-09	RASA1
ENSG00000112578	0.595809	1.2e-10	6.26e-09	BYSL
ENSG00000154734	0.533336	1.21e-10	6.28e-09	ADAMTS1
ENSG00000120868	0.231405	1.22e-10	6.34e-09	APAF1
ENSG00000168710	0.260716	1.24e-10	6.4e-09	AHCYL1
ENSG00000156738	-1.84439	1.27e-10	6.57e-09	MS4A1
ENSG00000148411	0.426187	1.3e-10	6.7e-09	NACC2
ENSG00000066135	0.332139	1.36e-10	6.95e-09	KDM4A
ENSG00000095397	-0.781093	1.57e-10	8.02e-09	WHRN
ENSG00000184743	0.321903	1.64e-10	8.38e-09	ATL3
ENSG00000100450	0.393422	1.74e-10	8.84e-09	GZMH
ENSG00000038274	0.250692	1.77e-10	8.97e-09	MAT2B
ENSG00000196092	-1.93309	1.79e-10	9.05e-09	PAX5
ENSG00000168040	0.550424	1.84e-10	9.26e-09	FADD
ENSG00000164543	0.224859	1.88e-10	9.42e-09	STK17A
ENSG00000090920	-0.421308	1.9e-10	9.52e-09	NA
ENSG00000117228	0.438232	1.9e-10	9.52e-09	GBP1
ENSG00000111843	-0.713614	1.99e-10	9.9e-09	TMEM14C
ENSG00000132718	0.375209	2e-10	9.95e-09	SYT11
ENSG00000126226	0.320465	2.13e-10	1.06e-08	PCID2
ENSG00000138071	0.23687	2.17e-10	1.07e-08	ACTR2
ENSG00000080371	0.310464	2.45e-10	1.21e-08	RAB21
ENSG00000085117	-0.769271	2.54e-10	1.25e-08	CD82
ENSG00000182010	-1.01652	2.57e-10	1.26e-08	RTKN2
ENSG00000189350	0.418189	2.57e-10	1.26e-08	TOGARAM2
ENSG00000120318	0.449048	2.71e-10	1.32e-08	ARAP3
ENSG00000140675	-1.46963	2.74e-10	1.33e-08	SLC5A2
ENSG00000159445	-0.367366	2.79e-10	1.35e-08	THEM4
ENSG00000206337	0.324718	2.8e-10	1.36e-08	HCP5
ENSG00000167483	-1.30528	2.82e-10	1.36e-08	NIBAN3
ENSG00000179933	0.421123	2.83e-10	1.36e-08	C14orf119
ENSG00000136111	-0.853867	2.9e-10	1.39e-08	TBC1D4
ENSG00000260719	-0.47791	3.09e-10	1.48e-08
ENSG00000105373	-0.309446	3.12e-10	1.49e-08	NOP53
ENSG00000084073	0.279576	3.18e-10	1.52e-08	ZMPSTE24
ENSG00000071967	0.35816	3.21e-10	1.52e-08	CYBRD1
ENSG00000004478	0.391384	3.24e-10	1.54e-08	FKBP4
ENSG00000110917	0.282052	3.33e-10	1.57e-08	MLEC
ENSG00000204161	0.45134	3.48e-10	1.64e-08	TMEM273
ENSG00000131873	0.319583	3.63e-10	1.71e-08	CHSY1
ENSG00000135362	0.460102	3.65e-10	1.71e-08	PRR5L
ENSG00000115268	-0.344192	3.66e-10	1.71e-08	RPS15
ENSG00000105204	0.405004	3.8e-10	1.77e-08	DYRK1B
ENSG00000081087	0.278762	3.83e-10	1.78e-08	OSTM1
ENSG00000172331	0.537388	3.89e-10	1.8e-08	BPGM
ENSG00000088986	0.307056	3.92e-10	1.81e-08	DYNLL1
ENSG00000247982	-0.924969	4e-10	1.85e-08	LINC00926
ENSG00000181026	-0.415969	4.1e-10	1.89e-08	AEN
ENSG00000163564	0.328456	4.24e-10	1.95e-08	PYHIN1
ENSG00000131979	0.361955	4.3e-10	1.97e-08	GCH1
ENSG00000002834	0.306339	4.79e-10	2.19e-08	LASP1
ENSG00000225630	-0.519263	4.84e-10	2.21e-08	MTND2P28
ENSG00000132334	0.286041	4.94e-10	2.24e-08	PTPRE
ENSG00000087266	0.296465	4.98e-10	2.26e-08	SH3BP2
ENSG00000162591	-0.848576	5.08e-10	2.29e-08	MEGF6
ENSG00000054598	-1.31222	5.1e-10	2.3e-08	FOXC1
ENSG00000081052	-0.895629	5.15e-10	2.32e-08	COL4A4
ENSG00000107789	0.459962	5.25e-10	2.36e-08	MINPP1
ENSG00000267671	-0.961936	5.32e-10	2.38e-08	NA
ENSG00000205809	-0.441158	5.52e-10	2.46e-08	KLRC2
ENSG00000007168	0.226371	5.57e-10	2.48e-08	PAFAH1B1
ENSG00000165071	0.370781	5.61e-10	2.49e-08	TMEM71
ENSG00000003056	0.20714	5.93e-10	2.63e-08	M6PR
ENSG00000196187	-0.241056	6e-10	2.65e-08	TMEM63A
ENSG00000234912	-0.600943	6.03e-10	2.66e-08	SNHG20
ENSG00000140320	0.320784	6.1e-10	2.68e-08	BAHD1
ENSG00000214279	-0.638621	6.11e-10	2.68e-08	SCART1
ENSG00000095370	0.438112	6.16e-10	2.7e-08	SH2D3C
ENSG00000145649	0.318719	6.34e-10	2.77e-08	GZMA
ENSG00000116147	-0.97443	6.41e-10	2.79e-08	TNR
ENSG00000138107	0.355508	6.49e-10	2.82e-08	ACTR1A
ENSG00000122122	0.416647	6.68e-10	2.9e-08	SASH3
ENSG00000124641	0.505194	6.79e-10	2.93e-08	MED20
ENSG00000211898	-2.0723	7.03e-10	3.03e-08	IGHD
ENSG00000134419	-0.276313	7.19e-10	3.09e-08	RPS15A
ENSG00000165417	0.305408	7.34e-10	3.15e-08	GTF2A1
ENSG00000093000	0.250981	7.36e-10	3.15e-08	NUP50
ENSG00000203875	-0.302378	7.47e-10	3.19e-08	SNHG5
ENSG00000178562	-1.05049	7.54e-10	3.21e-08	CD28
ENSG00000141367	0.255519	7.57e-10	3.22e-08	CLTC
ENSG00000181284	0.520788	7.64e-10	3.24e-08	TMEM102
ENSG00000156453	0.704885	7.79e-10	3.29e-08	PCDH1
ENSG00000135898	-1.05405	7.8e-10	3.29e-08	GPR55
ENSG00000110330	0.23382	7.8e-10	3.29e-08	BIRC2
ENSG00000123268	0.2877	7.87e-10	3.31e-08	ATF1
ENSG00000203485	-0.654717	7.98e-10	3.35e-08	INF2
ENSG00000196169	0.710399	8.05e-10	3.37e-08	KIF19
ENSG00000105193	-0.26599	8.23e-10	3.44e-08	RPS16
ENSG00000162654	0.28615	8.77e-10	3.65e-08	GBP4
ENSG00000204387	-0.342948	9.51e-10	3.95e-08	SNHG32
ENSG00000165209	-0.46564	9.66e-10	4e-08	STRBP
ENSG00000215912	-0.821177	9.73e-10	4.03e-08	TTC34
ENSG00000221946	-0.882987	9.82e-10	4.05e-08	FXYD7
ENSG00000177455	-2.0293	9.96e-10	4.1e-08	CD19
ENSG00000261866	-1.39126	1.03e-09	4.25e-08	NA
ENSG00000117500	0.327056	1.08e-09	4.42e-08	TMED5
ENSG00000160908	-0.336691	1.1e-09	4.49e-08	ZNF394
ENSG00000111666	-0.596125	1.11e-09	4.52e-08	CHPT1
ENSG00000198730	0.26115	1.11e-09	4.52e-08	CTR9
ENSG00000128342	-1.17669	1.15e-09	4.69e-08	LIF
ENSG00000070756	-0.254124	1.2e-09	4.85e-08	PABPC1
ENSG00000273270	-0.418017	1.27e-09	5.14e-08	LINC03072
ENSG00000126524	-0.415891	1.31e-09	5.29e-08	SBDS
ENSG00000266208	-0.879446	1.33e-09	5.35e-08	GJD3-AS1
ENSG00000084070	-0.347051	1.44e-09	5.79e-08	SMAP2
ENSG00000100100	-0.366513	1.45e-09	5.8e-08	PIK3IP1
ENSG00000123983	0.284545	1.45e-09	5.8e-08	ACSL3
ENSG00000119541	0.239386	1.49e-09	5.95e-08	VPS4B
ENSG00000110104	-0.495498	1.53e-09	6.08e-08	CCDC86
ENSG00000168646	-1.13762	1.56e-09	6.19e-08	AXIN2
ENSG00000204271	-0.712991	1.59e-09	6.32e-08	SPIN3
ENSG00000127329	0.751649	1.65e-09	6.52e-08	PTPRB
ENSG00000116667	0.378838	1.66e-09	6.55e-08	C1orf21
ENSG00000164104	-0.323441	1.67e-09	6.56e-08	HMGB2
ENSG00000177410	-0.37132	1.71e-09	6.72e-08	ZFAS1
ENSG00000198899	-0.305926	1.74e-09	6.83e-08	MT-ATP6
ENSG00000102471	0.69633	1.75e-09	6.85e-08	NDFIP2
ENSG00000182809	-1.0173	1.77e-09	6.91e-08	CRIP2
ENSG00000205413	0.287829	1.83e-09	7.12e-08	SAMD9
ENSG00000123200	0.23449	1.87e-09	7.28e-08	ZC3H13
ENSG00000169026	-0.460071	2e-09	7.77e-08	SLC49A3
ENSG00000177570	-1.01383	2.02e-09	7.8e-08	SAMD12
ENSG00000100219	0.276901	2.02e-09	7.8e-08	XBP1
ENSG00000133134	-0.480393	2.03e-09	7.83e-08	BEX2
ENSG00000133321	0.289082	2.04e-09	7.85e-08	PLAAT4
ENSG00000271856	-0.552642	2.08e-09	7.98e-08	LINC01215
ENSG00000083845	-0.295902	2.1e-09	8.04e-08	RPS5
ENSG00000054118	0.306702	2.14e-09	8.16e-08	THRAP3
ENSG00000272908	0.388163	2.15e-09	8.19e-08
ENSG00000143119	0.216853	2.17e-09	8.26e-08	CD53
ENSG00000115762	0.206067	2.31e-09	8.76e-08	PLEKHB2
ENSG00000128815	-1.27307	2.39e-09	9.04e-08	WDFY4
ENSG00000164398	-0.786546	2.43e-09	9.18e-08	ACSL6
ENSG00000164077	0.525382	2.86e-09	1.08e-07	MON1A
ENSG00000139644	0.227197	2.89e-09	1.09e-07	TMBIM6
ENSG00000008516	-0.796579	3.08e-09	1.16e-07	MMP25
ENSG00000198886	-0.349415	3.11e-09	1.16e-07	MT-ND4
ENSG00000157600	-0.338482	3.18e-09	1.19e-07	TMEM164
ENSG00000175216	0.279224	3.29e-09	1.23e-07	CKAP5
ENSG00000152518	-0.390142	3.3e-09	1.23e-07	ZFP36L2
ENSG00000138594	0.239602	3.34e-09	1.24e-07	TMOD3
ENSG00000137441	0.428785	3.42e-09	1.27e-07	FGFBP2
ENSG00000137474	-1.28036	3.49e-09	1.29e-07	MYO7A
ENSG00000205336	0.484449	3.52e-09	1.3e-07	ADGRG1
ENSG00000180739	0.460218	3.59e-09	1.32e-07	S1PR5
ENSG00000198758	-1.33155	3.68e-09	1.36e-07	EPS8L3
ENSG00000137275	0.228902	3.7e-09	1.36e-07	RIPK1
ENSG00000246705	-0.340428	3.93e-09	1.44e-07	H2AJ
ENSG00000243811	0.401934	3.94e-09	1.44e-07	APOBEC3D
ENSG00000160318	0.470317	4.07e-09	1.48e-07	CLDND2
ENSG00000196455	0.317928	4.09e-09	1.49e-07	PIK3R4
ENSG00000163508	0.445402	4.2e-09	1.53e-07	EOMES
ENSG00000137965	-0.308996	4.28e-09	1.55e-07	IFI44
ENSG00000111796	0.229242	4.41e-09	1.6e-07	KLRB1
ENSG00000163565	0.28834	4.5e-09	1.63e-07	IFI16
ENSG00000179094	-0.63099	4.64e-09	1.67e-07	PER1
ENSG00000238227	0.393071	4.71e-09	1.69e-07	TMEM250
ENSG00000204252	-1.09125	4.94e-09	1.77e-07	HLA-DOA
ENSG00000186265	-1.34663	5.07e-09	1.82e-07	BTLA
ENSG00000075240	-0.254555	5.16e-09	1.84e-07	GRAMD4
ENSG00000145741	-0.256355	5.35e-09	1.91e-07	BTF3
ENSG00000168394	0.268998	5.52e-09	1.97e-07	TAP1
ENSG00000117222	0.32917	5.59e-09	1.99e-07	RBBP5
ENSG00000100554	0.316281	5.61e-09	1.99e-07	ATP6V1D
ENSG00000139842	0.261914	5.62e-09	1.99e-07	CUL4A
ENSG00000162383	0.599514	5.66e-09	2e-07	SLC1A7
ENSG00000237943	0.302535	5.69e-09	2.01e-07	PRKCQ-AS1
ENSG00000082512	-0.229798	6.12e-09	2.15e-07	TRAF5
ENSG00000204569	0.405898	6.13e-09	2.15e-07	PPP1R10
ENSG00000168028	-0.249892	6.39e-09	2.24e-07	RPSA
ENSG00000204439	0.34117	6.39e-09	2.24e-07	C6orf47
ENSG00000179918	0.259242	6.41e-09	2.24e-07	SEPHS2
ENSG00000104998	0.349881	6.43e-09	2.24e-07	IL27RA
ENSG00000186468	-0.289597	6.82e-09	2.37e-07	RPS23
ENSG00000077420	0.227351	6.83e-09	2.37e-07	APBB1IP
ENSG00000214193	-0.86942	6.84e-09	2.37e-07	SH3D21
ENSG00000174255	0.749911	6.93e-09	2.4e-07	ZNF80
ENSG00000268802	0.41482	7.08e-09	2.44e-07	NA
ENSG00000086730	0.288222	7.1e-09	2.44e-07	LAT2
ENSG00000198805	0.321086	7.1e-09	2.44e-07	PNP
ENSG00000050344	-0.680188	7.36e-09	2.53e-07	NFE2L3
ENSG00000012232	0.347545	7.85e-09	2.69e-07	EXTL3
ENSG00000135823	0.29669	7.89e-09	2.7e-07	STX6
ENSG00000198727	-0.32379	7.96e-09	2.72e-07	MT-CYB
ENSG00000165272	-0.746809	7.99e-09	2.72e-07	AQP3
ENSG00000225783	0.41316	8.1e-09	2.76e-07	MIAT
ENSG00000095139	0.291016	8.2e-09	2.78e-07	ARCN1
ENSG00000135318	-1.23746	8.6e-09	2.91e-07	NT5E
ENSG00000129083	0.216681	8.92e-09	3.02e-07	COPB1
ENSG00000132481	-0.989859	8.94e-09	3.02e-07	TRIM47
ENSG00000174348	0.66856	9.2e-09	3.1e-07	PODN
ENSG00000082438	-1.06618	9.23e-09	3.1e-07	COBLL1
ENSG00000084652	0.289717	9.25e-09	3.1e-07	TXLNA
ENSG00000145287	0.194235	9.28e-09	3.11e-07	PLAC8
ENSG00000160223	-1.22408	9.39e-09	3.14e-07	ICOSLG
ENSG00000138496	0.229253	9.41e-09	3.14e-07	PARP9
ENSG00000164430	0.629065	9.41e-09	3.14e-07	CGAS
ENSG00000138378	0.355737	9.75e-09	3.24e-07	STAT4
ENSG00000135077	0.367833	9.91e-09	3.29e-07	HAVCR2
ENSG00000008256	-0.238906	9.92e-09	3.29e-07	CYTH3
ENSG00000105372	-0.261349	1.01e-08	3.33e-07	RPS19
ENSG00000068024	0.35475	1.02e-08	3.36e-07	HDAC4
ENSG00000159753	-0.285736	1.04e-08	3.42e-07	CARMIL2
ENSG00000184381	-0.350116	1.06e-08	3.47e-07	PLA2G6
ENSG00000269929	-0.828108	1.1e-08	3.6e-07	MIRLET7A1HG
ENSG00000241679	0.412132	1.1e-08	3.62e-07
ENSG00000105851	0.35623	1.11e-08	3.64e-07	PIK3CG
ENSG00000110721	-0.46841	1.14e-08	3.72e-07	CHKA
ENSG00000157303	-1.04986	1.15e-08	3.74e-07	SUSD3
ENSG00000106546	-0.707927	1.15e-08	3.74e-07	AHR
ENSG00000152904	0.30992	1.16e-08	3.78e-07	GGPS1
ENSG00000229646	-1.31873	1.18e-08	3.83e-07
ENSG00000101966	0.277042	1.18e-08	3.83e-07	XIAP
ENSG00000004838	0.622561	1.23e-08	3.97e-07	ZMYND10
ENSG00000178700	0.491637	1.24e-08	3.98e-07	DHFR2
ENSG00000171596	0.384321	1.24e-08	3.99e-07	NMUR1
ENSG00000124575	1.08015	1.24e-08	3.99e-07	H1-3
ENSG00000110448	-0.845001	1.25e-08	4.02e-07	CD5
ENSG00000116478	0.204418	1.29e-08	4.12e-07	HDAC1
ENSG00000148396	0.253816	1.29e-08	4.12e-07	SEC16A
ENSG00000132109	0.301728	1.29e-08	4.12e-07	TRIM21
ENSG00000120875	-1.70766	1.3e-08	4.14e-07	DUSP4
ENSG00000152022	0.264687	1.32e-08	4.2e-07	NA
ENSG00000109956	0.591096	1.33e-08	4.23e-07	B3GAT1
ENSG00000134070	0.329741	1.34e-08	4.23e-07	IRAK2
ENSG00000140836	-0.435681	1.36e-08	4.29e-07	ZFHX3
ENSG00000159314	0.276833	1.36e-08	4.29e-07	ARHGAP27
ENSG00000196782	-0.827647	1.37e-08	4.33e-07	MAML3
ENSG00000105866	0.311513	1.4e-08	4.41e-07	SP4
ENSG00000113407	0.322179	1.41e-08	4.42e-07	TARS1
ENSG00000251661	-0.431291	1.42e-08	4.46e-07
ENSG00000181847	0.288458	1.44e-08	4.5e-07	TIGIT
ENSG00000117748	0.243321	1.5e-08	4.68e-07	RPA2
ENSG00000142541	-0.282507	1.5e-08	4.69e-07	RPL13A
ENSG00000132185	-1.95196	1.52e-08	4.72e-07	FCRLA
ENSG00000144136	0.251821	1.52e-08	4.73e-07	SLC20A1
ENSG00000115514	0.322865	1.53e-08	4.74e-07	TXNDC9
ENSG00000130649	-0.977646	1.58e-08	4.88e-07	CYP2E1
ENSG00000214063	-0.474272	1.58e-08	4.88e-07	TSPAN4
ENSG00000267074	0.495921	1.65e-08	5.09e-07
ENSG00000198355	-0.604705	1.71e-08	5.25e-07	PIM3
ENSG00000089327	-0.303215	1.71e-08	5.25e-07	FXYD5
ENSG00000070214	-0.458307	1.74e-08	5.33e-07	SLC44A1
ENSG00000197847	-0.884527	1.75e-08	5.36e-07	SLC22A20P
ENSG00000106608	0.333906	1.81e-08	5.53e-07	URGCP
ENSG00000166750	0.276953	1.84e-08	5.61e-07	SLFN5
ENSG00000148730	0.207868	1.87e-08	5.71e-07	EIF4EBP2
ENSG00000158286	-0.948777	1.89e-08	5.77e-07	RNF207
ENSG00000034053	0.348152	1.9e-08	5.77e-07	APBA2
ENSG00000107290	0.23716	1.9e-08	5.78e-07	SETX
ENSG00000138768	0.244918	1.92e-08	5.83e-07	USO1
ENSG00000163328	-0.42635	1.93e-08	5.84e-07	GPR155
ENSG00000177600	-0.282591	1.94e-08	5.84e-07	RPLP2
ENSG00000160199	0.301683	1.94e-08	5.84e-07	PKNOX1
ENSG00000187994	0.282887	1.95e-08	5.88e-07	RINL
ENSG00000187862	-0.579066	1.99e-08	5.98e-07	TTC24
ENSG00000174243	0.251448	1.99e-08	5.98e-07	DDX23
ENSG00000036448	0.488126	2.01e-08	6.01e-07	MYOM2
ENSG00000267100	-0.375859	2.07e-08	6.18e-07	ILF3-DT
ENSG00000198843	0.202186	2.1e-08	6.28e-07	SELENOT
ENSG00000135299	-0.427247	2.11e-08	6.28e-07	ANKRD6
ENSG00000116584	0.309391	2.12e-08	6.31e-07	ARHGEF2
ENSG00000116815	0.332855	2.14e-08	6.34e-07	CD58
ENSG00000083444	0.377572	2.19e-08	6.5e-07	PLOD1
ENSG00000075945	0.272787	2.22e-08	6.57e-07	KIFAP3
ENSG00000164638	-1.38428	2.26e-08	6.66e-07	SLC29A4
ENSG00000143149	0.261295	2.26e-08	6.66e-07	ALDH9A1
ENSG00000184014	-0.542235	2.34e-08	6.9e-07	DENND5A
ENSG00000168734	-1.11075	2.39e-08	7.02e-07	PKIG
ENSG00000071242	-0.713419	2.39e-08	7.02e-07	RPS6KA2
ENSG00000023445	-0.589647	2.44e-08	7.14e-07	BIRC3
ENSG00000148153	0.295139	2.45e-08	7.16e-07	INIP
ENSG00000104626	0.286869	2.46e-08	7.19e-07	ERI1
ENSG00000100426	-0.319067	2.5e-08	7.29e-07	ZBED4
ENSG00000159256	0.281051	2.54e-08	7.39e-07	MORC3
ENSG00000119900	-0.317404	2.56e-08	7.44e-07	OGFRL1
ENSG00000109943	-0.541779	2.59e-08	7.5e-07	CRTAM
ENSG00000166484	0.377551	2.59e-08	7.5e-07	MAPK7
ENSG00000117281	0.280203	2.64e-08	7.63e-07	CD160
ENSG00000129450	0.476492	2.72e-08	7.85e-07	SIGLEC9
ENSG00000162496	0.364683	2.73e-08	7.87e-07	DHRS3
ENSG00000130703	0.235581	2.77e-08	7.99e-07	OSBPL2
ENSG00000205978	-1.10133	2.79e-08	8.02e-07	NYNRIN
ENSG00000164938	-0.351421	2.8e-08	8.04e-07	TP53INP1
ENSG00000162997	-0.470212	2.85e-08	8.16e-07	PRORSD1P
ENSG00000174123	-0.927995	2.86e-08	8.19e-07	TLR10
ENSG00000233355	-0.600183	2.88e-08	8.22e-07	CHRM3-AS2
ENSG00000171858	-0.30427	2.88e-08	8.22e-07	RPS21
ENSG00000164484	-0.817814	2.91e-08	8.27e-07	TMEM200A
ENSG00000170542	0.255838	2.91e-08	8.27e-07	SERPINB9
ENSG00000156787	0.320864	2.99e-08	8.48e-07	TBC1D31
ENSG00000168404	0.264598	3.01e-08	8.52e-07	MLKL
ENSG00000168297	0.265317	3.02e-08	8.54e-07	PXK
ENSG00000136240	0.250239	3.03e-08	8.57e-07	KDELR2
ENSG00000013725	0.398988	3.06e-08	8.63e-07	CD6
ENSG00000130147	-1.2313	3.08e-08	8.67e-07	SH3BP4
ENSG00000257335	0.431739	3.1e-08	8.73e-07	MGAM
ENSG00000198900	0.240689	3.19e-08	8.96e-07	TOP1
ENSG00000138835	0.341873	3.28e-08	9.19e-07	RGS3
ENSG00000156127	0.538095	3.28e-08	9.19e-07	BATF
ENSG00000185009	0.239665	3.35e-08	9.36e-07	AP3M1
ENSG00000086061	0.396859	3.36e-08	9.37e-07	DNAJA1
ENSG00000111696	-0.631779	3.4e-08	9.47e-07	NT5DC3
ENSG00000124209	0.262468	3.48e-08	9.66e-07	RAB22A
ENSG00000184432	0.297039	3.48e-08	9.66e-07	COPB2
ENSG00000168310	0.260852	3.51e-08	9.73e-07	IRF2
ENSG00000125384	0.383652	3.6e-08	9.96e-07	PTGER2
ENSG00000162676	0.4076	3.64e-08	1.01e-06	GFI1
ENSG00000126860	0.387623	3.66e-08	1.01e-06	EVI2A
ENSG00000066294	-0.494966	3.74e-08	1.03e-06	CD84
ENSG00000187260	-1.53376	3.83e-08	1.05e-06	WDR86
ENSG00000196449	-0.38823	3.88e-08	1.07e-06	YRDC
ENSG00000119772	-0.214926	3.98e-08	1.09e-06	DNMT3A
ENSG00000273148	-0.58934	4.06e-08	1.11e-06	LCDR
ENSG00000175130	0.355146	4.1e-08	1.12e-06	MARCKSL1
ENSG00000141469	0.453768	4.11e-08	1.12e-06	SLC14A1
ENSG00000167768	-1.25738	4.14e-08	1.13e-06	KRT1
ENSG00000225217	0.366899	4.15e-08	1.13e-06	HSPA7
ENSG00000115421	0.291708	4.2e-08	1.14e-06	PAPOLG
ENSG00000115604	-0.304265	4.27e-08	1.16e-06	IL18R1
ENSG00000072954	-1.00737	4.33e-08	1.17e-06	TMEM38A
ENSG00000079999	0.367644	4.35e-08	1.18e-06	KEAP1
ENSG00000172578	-0.436081	4.44e-08	1.2e-06	KLHL6
ENSG00000110057	-0.519051	4.54e-08	1.22e-06	UNC93B1
ENSG00000147403	-0.208942	4.55e-08	1.22e-06	RPL10
ENSG00000152689	-0.873588	4.58e-08	1.23e-06	RASGRP3
ENSG00000141027	0.244267	4.63e-08	1.24e-06	NCOR1
ENSG00000135341	0.228478	4.75e-08	1.27e-06	MAP3K7
ENSG00000152223	0.365608	4.79e-08	1.28e-06	EPG5
ENSG00000188191	-0.614925	4.86e-08	1.3e-06	PRKAR1B
ENSG00000110076	0.850634	5.02e-08	1.34e-06	NRXN2
ENSG00000165233	-0.444581	5.06e-08	1.35e-06	CARD19
ENSG00000166770	-0.774871	5.13e-08	1.37e-06	ZNF667-AS1
ENSG00000101096	0.335446	5.22e-08	1.39e-06	NFATC2
ENSG00000107758	0.195895	5.24e-08	1.39e-06	PPP3CB
ENSG00000069974	0.210891	5.24e-08	1.39e-06	RAB27A
ENSG00000111335	0.322159	5.25e-08	1.39e-06	OAS2
ENSG00000141736	0.457505	5.26e-08	1.39e-06	ERBB2
ENSG00000145730	0.286881	5.35e-08	1.41e-06	PAM
ENSG00000108622	0.296367	5.53e-08	1.46e-06	ICAM2
ENSG00000099889	0.448243	5.88e-08	1.55e-06	ARVCF
ENSG00000145779	0.180179	5.92e-08	1.55e-06	TNFAIP8
ENSG00000091972	-1.79112	5.97e-08	1.57e-06	CD200
ENSG00000102007	-0.49284	6.05e-08	1.58e-06	PLP2
ENSG00000142798	-1.0217	6.06e-08	1.59e-06	HSPG2
ENSG00000132581	0.282996	6.07e-08	1.59e-06	SDF2
ENSG00000146223	0.199269	6.31e-08	1.64e-06	RPL7L1
ENSG00000013561	0.259195	6.31e-08	1.64e-06	RNF14
ENSG00000179344	-0.854164	6.42e-08	1.67e-06	HLA-DQB1
ENSG00000133398	-0.234899	6.44e-08	1.67e-06	MED10
ENSG00000185220	0.365636	6.51e-08	1.69e-06	PGBD2
ENSG00000168298	0.999392	6.51e-08	1.69e-06	H1-4
ENSG00000151136	0.463026	6.58e-08	1.7e-06	ABTB3
ENSG00000196352	-0.377041	6.6e-08	1.7e-06	CD55
ENSG00000211899	-1.66759	6.65e-08	1.72e-06	IGHM
ENSG00000126001	0.339628	6.71e-08	1.73e-06	CEP250
ENSG00000124160	0.334464	6.72e-08	1.73e-06	NCOA5
ENSG00000167618	0.500139	6.73e-08	1.73e-06	LAIR2
ENSG00000163013	-0.254624	6.8e-08	1.74e-06	FBXO41
ENSG00000187866	0.250883	6.87e-08	1.76e-06	PABIR1
ENSG00000121570	-0.878432	6.94e-08	1.77e-06	DPPA4
ENSG00000142676	-0.252087	6.98e-08	1.78e-06	RPL11
ENSG00000088387	-0.252579	7.07e-08	1.8e-06	DOCK9
ENSG00000171552	0.362513	7.12e-08	1.81e-06	BCL2L1
ENSG00000205765	0.367867	7.13e-08	1.81e-06	RIMOC1
ENSG00000163534	-1.72571	7.53e-08	1.91e-06	FCRL1
ENSG00000198876	0.346989	7.73e-08	1.96e-06	DCAF12
ENSG00000103064	-0.208202	7.92e-08	2e-06	SLC7A6
ENSG00000233184	-0.405921	8.24e-08	2.08e-06	DPH5-DT
ENSG00000111716	-0.311203	8.53e-08	2.15e-06	LDHB
ENSG00000198840	-0.378997	8.58e-08	2.16e-06	MT-ND3
ENSG00000115935	0.194862	8.69e-08	2.19e-06	WIPF1
ENSG00000160299	0.276018	8.75e-08	2.2e-06	PCNT
ENSG00000103126	0.30195	8.77e-08	2.2e-06	AXIN1
ENSG00000183742	-1.21505	8.83e-08	2.21e-06	MACC1
ENSG00000125845	-1.28716	8.93e-08	2.24e-06	BMP2
ENSG00000071794	0.316857	9.25e-08	2.31e-06	HLTF
ENSG00000023171	-0.449732	9.71e-08	2.42e-06	GRAMD1B
ENSG00000179051	0.179661	9.9e-08	2.47e-06	RCC2
ENSG00000137265	-0.641668	9.96e-08	2.48e-06	IRF4
ENSG00000110066	0.209556	1.02e-07	2.52e-06	KMT5B
ENSG00000069345	0.2355	1.02e-07	2.52e-06	DNAJA2
ENSG00000175040	0.312719	1.02e-07	2.52e-06	CHST2
ENSG00000154217	0.278653	1.04e-07	2.57e-06	PITPNC1
ENSG00000204611	0.445819	1.04e-07	2.58e-06	ZNF616
ENSG00000205683	-0.678402	1.07e-07	2.65e-06	DPF3
ENSG00000184557	-0.495559	1.09e-07	2.68e-06	SOCS3
ENSG00000133639	-0.298356	1.09e-07	2.68e-06	BTG1
ENSG00000075151	0.303564	1.11e-07	2.74e-06	EIF4G3
ENSG00000140332	-0.378689	1.12e-07	2.75e-06	TLE3
ENSG00000243772	0.472354	1.13e-07	2.78e-06	KIR2DL3
ENSG00000107581	0.22021	1.14e-07	2.8e-06	EIF3A
ENSG00000104356	0.40691	1.16e-07	2.83e-06	POP1
ENSG00000134996	0.216182	1.16e-07	2.84e-06	OSTF1
ENSG00000158555	-0.344625	1.17e-07	2.84e-06	GDPD5
ENSG00000114388	0.251901	1.17e-07	2.84e-06	NPRL2
ENSG00000135297	0.249107	1.18e-07	2.86e-06	MTO1
ENSG00000178026	-0.627589	1.2e-07	2.91e-06	LRRC75B
ENSG00000164924	0.17248	1.2e-07	2.91e-06	YWHAZ
ENSG00000137845	0.274829	1.2e-07	2.91e-06	ADAM10
ENSG00000172197	-0.691007	1.21e-07	2.91e-06	MBOAT1
ENSG00000140848	-0.667472	1.21e-07	2.91e-06	CPNE2
ENSG00000154102	-0.883156	1.21e-07	2.92e-06	C16orf74
ENSG00000176533	-1.00017	1.23e-07	2.97e-06	GNG7
ENSG00000172716	0.282993	1.23e-07	2.97e-06	SLFN11
ENSG00000109062	0.287903	1.24e-07	2.97e-06	NHERF1
ENSG00000177311	0.248367	1.29e-07	3.1e-06	ZBTB38
ENSG00000170633	0.219738	1.32e-07	3.17e-06	RNF34
ENSG00000161016	-0.293182	1.36e-07	3.26e-06	RPL8
ENSG00000141968	0.237261	1.37e-07	3.28e-06	VAV1
ENSG00000008441	-0.932829	1.39e-07	3.3e-06	NFIX
ENSG00000099204	-0.238192	1.39e-07	3.3e-06	ABLIM1
ENSG00000163412	0.218998	1.39e-07	3.3e-06	EIF4E3
ENSG00000198873	0.299073	1.39e-07	3.3e-06	GRK5
ENSG00000111670	0.361394	1.39e-07	3.3e-06	GNPTAB
ENSG00000167633	0.415846	1.4e-07	3.32e-06	KIR3DL1
ENSG00000267121	-0.355648	1.41e-07	3.34e-06	FMNL1-DT
ENSG00000117322	-1.3387	1.42e-07	3.35e-06	CR2
ENSG00000110987	-1.07405	1.44e-07	3.4e-06	BCL7A
ENSG00000171100	-0.511619	1.45e-07	3.43e-06	MTM1
ENSG00000189190	0.199943	1.49e-07	3.52e-06	ZNF600
ENSG00000100359	-0.289439	1.52e-07	3.58e-06	SGSM3
ENSG00000176049	0.313813	1.58e-07	3.7e-06	JAKMIP2
ENSG00000167395	0.335162	1.58e-07	3.7e-06	ZNF646
ENSG00000186106	0.40262	1.59e-07	3.72e-06	ANKRD46
ENSG00000133142	-0.490501	1.62e-07	3.79e-06	TCEAL4
ENSG00000096401	0.232142	1.62e-07	3.79e-06	CDC5L
ENSG00000160683	-1.87734	1.67e-07	3.89e-06	CXCR5
ENSG00000174282	0.337162	1.67e-07	3.89e-06	ZBTB4
ENSG00000186049	0.485919	1.69e-07	3.93e-06	KRT73
ENSG00000153179	0.197847	1.7e-07	3.94e-06	RASSF3
ENSG00000146409	-0.516751	1.72e-07	3.99e-06	SLC18B1
ENSG00000124795	0.17214	1.73e-07	4e-06	DEK
ENSG00000148773	-0.491265	1.74e-07	4.04e-06	MKI67
ENSG00000110852	0.252341	1.75e-07	4.04e-06	CLEC2B
ENSG00000160219	0.273149	1.76e-07	4.06e-06	GAB3
ENSG00000129245	0.353715	1.76e-07	4.06e-06	FXR2
ENSG00000123146	0.24363	1.77e-07	4.08e-06	ADGRE5
ENSG00000114446	-0.350652	1.79e-07	4.12e-06	IFT57
ENSG00000113648	-0.191867	1.83e-07	4.2e-06	MACROH2A1
ENSG00000198648	0.315129	1.86e-07	4.28e-06	STK39
ENSG00000185483	-1.33046	1.91e-07	4.39e-06	ROR1
ENSG00000122025	-1.18363	1.92e-07	4.4e-06	FLT3
ENSG00000124191	-0.769623	1.97e-07	4.51e-06	TOX2
ENSG00000141682	-0.622331	2e-07	4.56e-06	PMAIP1
ENSG00000102034	0.275569	2e-07	4.56e-06	ELF4
ENSG00000174444	-0.234166	2.01e-07	4.57e-06	RPL4
ENSG00000267278	-0.807044	2.04e-07	4.63e-06	MAP3K14-AS1
ENSG00000158092	0.259473	2.04e-07	4.63e-06	NCK1
ENSG00000100346	-1.68752	2.05e-07	4.64e-06	CACNA1I
ENSG00000162849	-1.1408	2.12e-07	4.81e-06	KIF26B
ENSG00000145860	0.203418	2.13e-07	4.82e-06	RNF145
ENSG00000095932	-1.15721	2.24e-07	5.06e-06	SMIM24
ENSG00000167613	0.289866	2.25e-07	5.09e-06	LAIR1
ENSG00000138078	0.267268	2.27e-07	5.12e-06	PREPL
ENSG00000170476	-0.721749	2.29e-07	5.16e-06	MZB1
ENSG00000196968	0.363357	2.31e-07	5.19e-06	FUT11
ENSG00000132530	0.268309	2.34e-07	5.26e-06	XAF1
ENSG00000230438	-0.80171	2.4e-07	5.38e-06	SERPINB9P1
ENSG00000128340	0.207373	2.4e-07	5.38e-06	RAC2
ENSG00000115998	0.32464	2.45e-07	5.48e-06	C2orf42
ENSG00000197756	-0.248836	2.48e-07	5.55e-06	RPL37A
ENSG00000168995	0.361221	2.49e-07	5.56e-06	SIGLEC7
ENSG00000108788	0.26752	2.51e-07	5.6e-06	MLX
ENSG00000005059	-0.354949	2.52e-07	5.61e-06	MCUB
ENSG00000142102	-0.226812	2.55e-07	5.66e-06	PGGHG
ENSG00000171992	-3.02581	2.6e-07	5.77e-06	SYNPO
ENSG00000112584	0.214833	2.61e-07	5.79e-06	FAM120B
ENSG00000100316	-0.240181	2.63e-07	5.82e-06	RPL3
ENSG00000142347	0.232877	2.67e-07	5.9e-06	MYO1F
ENSG00000213859	0.342283	2.72e-07	6.01e-06	KCTD11
ENSG00000099942	0.260093	2.74e-07	6.04e-06	CRKL
ENSG00000204713	0.274312	2.74e-07	6.04e-06	TRIM27
ENSG00000144713	-0.27431	2.78e-07	6.11e-06	RPL32
ENSG00000156599	0.235552	2.78e-07	6.11e-06	ZDHHC5
ENSG00000196263	-0.916473	2.79e-07	6.13e-06	ZNF471
ENSG00000125741	0.330739	2.81e-07	6.16e-06	OPA3
ENSG00000112796	0.439877	2.83e-07	6.21e-06	ENPP5
ENSG00000151914	-0.556237	2.88e-07	6.3e-06	DST
ENSG00000198574	0.232843	2.88e-07	6.3e-06	SH2D1B
ENSG00000149557	0.435326	2.93e-07	6.4e-06	FEZ1
ENSG00000006715	0.235107	2.96e-07	6.46e-06	VPS41
ENSG00000138413	0.341914	3e-07	6.54e-06	IDH1
ENSG00000165905	-1.11152	3.04e-07	6.62e-06	LARGE2
ENSG00000125249	0.317213	3.07e-07	6.68e-06	RAP2A
ENSG00000152767	-1.26342	3.08e-07	6.68e-06	FARP1
ENSG00000101138	0.327572	3.08e-07	6.68e-06	CSTF1
ENSG00000170456	-0.975512	3.09e-07	6.68e-06	DENND5B
ENSG00000171467	0.287766	3.09e-07	6.69e-06	ZNF318
ENSG00000189013	-0.556719	3.11e-07	6.72e-06	KIR2DL4
ENSG00000112079	0.235489	3.15e-07	6.8e-06	STK38
ENSG00000164091	0.247936	3.17e-07	6.82e-06	WDR82
ENSG00000198034	-0.233346	3.18e-07	6.85e-06	RPS4X
ENSG00000130772	0.43247	3.18e-07	6.85e-06	MED18
ENSG00000163597	-0.417574	3.2e-07	6.88e-06	SNHG16
ENSG00000154153	-0.776415	3.27e-07	7e-06	RETREG1
ENSG00000130775	0.256057	3.3e-07	7.08e-06	THEMIS2
ENSG00000242861	-0.426911	3.31e-07	7.08e-06
ENSG00000178977	0.491707	3.31e-07	7.08e-06	LINC00324
ENSG00000150687	0.377276	3.37e-07	7.2e-06	PRSS23
ENSG00000006075	0.45374	3.43e-07	7.3e-06	NA
ENSG00000099308	0.326315	3.47e-07	7.39e-06	MAST3
ENSG00000065923	-1.16544	3.55e-07	7.54e-06	SLC9A7
ENSG00000273338	-0.895483	3.55e-07	7.54e-06
ENSG00000118263	-0.321977	3.56e-07	7.56e-06	KLF7
ENSG00000137628	0.27442	3.64e-07	7.7e-06	DDX60
ENSG00000047932	0.197214	3.65e-07	7.72e-06	GOPC
ENSG00000128394	0.300983	3.66e-07	7.73e-06	APOBEC3F
ENSG00000147459	0.398315	3.68e-07	7.77e-06	DOCK5
ENSG00000160191	-0.887422	3.78e-07	7.98e-06	PDE9A
ENSG00000029725	0.200625	3.8e-07	8.01e-06	RABEP1
ENSG00000156052	-0.510543	3.87e-07	8.13e-06	GNAQ
ENSG00000166432	-0.251064	3.87e-07	8.13e-06	ZMAT1
ENSG00000028839	0.22852	3.87e-07	8.13e-06	TBPL1
ENSG00000147443	0.27862	3.91e-07	8.19e-06	DOK2
ENSG00000135414	0.372738	4.04e-07	8.46e-06	GDF11
ENSG00000132274	0.260438	4.17e-07	8.73e-06	TRIM22
ENSG00000171155	0.336204	4.18e-07	8.73e-06	C1GALT1C1
ENSG00000171916	0.41701	4.19e-07	8.75e-06	LGALS9C
ENSG00000143376	0.231596	4.2e-07	8.76e-06	SNX27
ENSG00000147010	0.221334	4.28e-07	8.92e-06	SH3KBP1
ENSG00000141384	-0.823194	4.33e-07	9e-06	TAF4B
ENSG00000137193	0.444347	4.39e-07	9.13e-06	PIM1
ENSG00000257242	-0.560408	4.4e-07	9.13e-06	LINC01619
ENSG00000074319	0.241105	4.41e-07	9.14e-06	TSG101
ENSG00000055917	0.157149	4.44e-07	9.19e-06	PUM2
ENSG00000213071	0.445377	4.45e-07	9.2e-06	LPAL2
ENSG00000185950	-0.537782	4.47e-07	9.23e-06	IRS2
ENSG00000259953	0.321711	4.5e-07	9.28e-06	LINC02977
ENSG00000073605	0.339173	4.5e-07	9.28e-06	GSDMB
ENSG00000005238	0.330907	4.51e-07	9.28e-06	ATOSB
ENSG00000144021	0.196829	4.52e-07	9.29e-06	CIAO1
ENSG00000211663	-1.09597	4.6e-07	9.43e-06	IGLV3-19
ENSG00000069188	-1.04996	4.6e-07	9.43e-06	SDK2
ENSG00000185697	0.356918	4.71e-07	9.66e-06	MYBL1
ENSG00000179583	-0.927192	4.76e-07	9.75e-06	CIITA
ENSG00000134001	0.247696	4.8e-07	9.81e-06	EIF2S1
ENSG00000160185	-0.848202	4.83e-07	9.86e-06	UBASH3A
ENSG00000085224	0.240982	4.89e-07	9.97e-06	ATRX
ENSG00000110944	-1.36402	5.07e-07	1.03e-05	IL23A
ENSG00000174469	-1.76717	5.08e-07	1.03e-05	CNTNAP2
ENSG00000140859	0.393357	5.19e-07	1.06e-05	KIFC3
ENSG00000054654	0.357728	5.22e-07	1.06e-05	SYNE2
ENSG00000163348	0.289334	5.24e-07	1.06e-05	PYGO2
ENSG00000108424	0.237592	5.27e-07	1.07e-05	KPNB1
ENSG00000186951	0.324867	5.32e-07	1.08e-05	PPARA
ENSG00000155324	0.392333	5.32e-07	1.08e-05	GRAMD2B
ENSG00000025293	0.195122	5.45e-07	1.1e-05	PHF20
ENSG00000134909	-0.521729	5.5e-07	1.11e-05	ARHGAP32
ENSG00000161835	-1.29853	5.54e-07	1.12e-05	TAMALIN
ENSG00000254838	0.3283	5.58e-07	1.12e-05	GVINP1
ENSG00000185272	-1.42495	5.66e-07	1.14e-05	RBM11
ENSG00000110031	0.216471	5.8e-07	1.16e-05	LPXN
ENSG00000101493	0.352912	5.83e-07	1.17e-05	ZNF516
ENSG00000100650	-0.202401	5.9e-07	1.18e-05	SRSF5
ENSG00000074855	0.329864	5.95e-07	1.19e-05	ANO8
ENSG00000164144	0.248739	6e-07	1.2e-05	ARFIP1
ENSG00000163517	-0.567886	6.01e-07	1.2e-05	HDAC11
ENSG00000085185	0.426293	6.01e-07	1.2e-05	BCORL1
ENSG00000145911	-1.06217	6.08e-07	1.21e-05	N4BP3
ENSG00000027869	0.365754	6.11e-07	1.22e-05	SH2D2A
ENSG00000110660	-0.593629	6.12e-07	1.22e-05	SLC35F2
ENSG00000115419	0.265582	6.15e-07	1.22e-05	GLS
ENSG00000152492	-0.32229	6.18e-07	1.23e-05	CCDC50
ENSG00000177606	-1.60121	6.22e-07	1.23e-05	JUN
ENSG00000137168	0.424924	6.26e-07	1.24e-05	PPIL1
ENSG00000137414	0.23223	6.29e-07	1.24e-05	FAM8A1
ENSG00000103657	0.263786	6.31e-07	1.25e-05	HERC1
ENSG00000153310	0.210737	6.33e-07	1.25e-05	CYRIB
ENSG00000110925	0.256632	6.36e-07	1.25e-05	CSRNP2
ENSG00000026950	0.212305	6.5e-07	1.28e-05	BTN3A1
ENSG00000147180	-0.615494	6.51e-07	1.28e-05	ZNF711
ENSG00000183696	0.275689	6.55e-07	1.29e-05	UPP1
ENSG00000211897	-1.21812	6.64e-07	1.3e-05	IGHG3
ENSG00000233093	-1.06735	6.69e-07	1.31e-05	LINC00892
ENSG00000244509	0.330946	6.73e-07	1.32e-05	APOBEC3C
ENSG00000139531	-0.396374	6.76e-07	1.32e-05	SUOX
ENSG00000134986	-0.408719	6.94e-07	1.36e-05	NREP
ENSG00000139350	0.238807	7.17e-07	1.4e-05	NEDD1
ENSG00000147251	0.23434	7.34e-07	1.43e-05	DOCK11
ENSG00000227863	-1.36125	7.35e-07	1.43e-05
ENSG00000164849	-0.942326	7.43e-07	1.44e-05	GPR146
ENSG00000153666	0.241079	7.51e-07	1.46e-05	NA
ENSG00000125498	0.517347	7.74e-07	1.5e-05	KIR2DL1
ENSG00000198455	-0.372017	7.95e-07	1.54e-05	ZXDB
ENSG00000116062	0.224741	8.02e-07	1.55e-05	MSH6
ENSG00000101474	0.248233	8.14e-07	1.58e-05	APMAP
ENSG00000188322	0.405607	8.22e-07	1.59e-05	SBK1
ENSG00000158113	0.446818	8.28e-07	1.6e-05	LRRC43
ENSG00000154556	0.668857	8.29e-07	1.6e-05	SORBS2
ENSG00000116663	0.327192	8.37e-07	1.61e-05	FBXO6
ENSG00000028137	0.257537	8.47e-07	1.63e-05	TNFRSF1B
ENSG00000154451	0.241027	8.58e-07	1.65e-05	GBP5
ENSG00000269343	-0.365922	8.68e-07	1.67e-05	ZNF587B
ENSG00000103415	0.333139	8.75e-07	1.68e-05	HMOX2
ENSG00000135828	0.352998	8.8e-07	1.69e-05	RNASEL
ENSG00000182318	0.468617	8.96e-07	1.71e-05	ZSCAN22
ENSG00000170113	0.284661	8.98e-07	1.72e-05	NIPA1
ENSG00000162402	0.286322	9.01e-07	1.72e-05	USP24
ENSG00000009954	0.218014	9.14e-07	1.74e-05	BAZ1B
ENSG00000268895	-0.608901	9.26e-07	1.76e-05	A1BG-AS1
ENSG00000198242	-0.246154	9.31e-07	1.77e-05	RPL23A
ENSG00000074696	0.248762	9.35e-07	1.78e-05	HACD3
ENSG00000106952	-0.428563	9.52e-07	1.81e-05	TNFSF8
ENSG00000100055	0.272303	9.56e-07	1.82e-05	CYTH4
ENSG00000180257	0.454319	9.58e-07	1.82e-05	ZNF816
ENSG00000184307	-0.668931	9.62e-07	1.82e-05	ZDHHC23
ENSG00000103253	-0.422251	9.69e-07	1.83e-05	HAGHL
ENSG00000133612	-0.303568	9.81e-07	1.85e-05	AGAP3
ENSG00000211896	-1.01505	9.83e-07	1.86e-05	IGHG1
ENSG00000124201	0.244085	9.91e-07	1.87e-05	ZNFX1
ENSG00000132801	0.527808	1.02e-06	1.92e-05	ZSWIM3
ENSG00000133466	-0.347732	1.03e-06	1.94e-05	C1QTNF6
ENSG00000143127	0.566172	1.03e-06	1.94e-05	ITGA10
ENSG00000122958	0.200866	1.05e-06	1.96e-05	VPS26A
ENSG00000243836	-0.980426	1.06e-06	2e-05	WDR86-AS1
ENSG00000156110	-0.451198	1.08e-06	2.03e-05	ADK
ENSG00000178996	0.296269	1.12e-06	2.1e-05	SNX18
ENSG00000058668	0.31987	1.12e-06	2.1e-05	ATP2B4
ENSG00000163605	0.185987	1.13e-06	2.1e-05	PPP4R2
ENSG00000168081	-2.2766	1.13e-06	2.11e-05	PNOC
ENSG00000142528	0.369966	1.14e-06	2.12e-05	ZNF473
ENSG00000163738	-0.438292	1.16e-06	2.16e-05	MTHFD2L
ENSG00000137877	0.467805	1.19e-06	2.22e-05	SPTBN5
ENSG00000110777	-1.47383	1.2e-06	2.22e-05	POU2AF1
ENSG00000092201	0.173193	1.21e-06	2.24e-05	SUPT16H
ENSG00000142937	-0.258959	1.23e-06	2.28e-05	RPS8
ENSG00000155975	0.24318	1.23e-06	2.28e-05	VPS37A
ENSG00000166831	0.693087	1.23e-06	2.28e-05	RBPMS2
ENSG00000029993	-0.98427	1.24e-06	2.29e-05	HMGB3
ENSG00000158710	-0.332276	1.24e-06	2.3e-05	TAGLN2
ENSG00000143457	0.378387	1.25e-06	2.3e-05	GOLPH3L
ENSG00000119401	0.421508	1.26e-06	2.31e-05	TRIM32
ENSG00000176274	0.324362	1.28e-06	2.36e-05	NA
ENSG00000105370	0.498399	1.28e-06	2.36e-05	LIM2
ENSG00000173110	0.453782	1.29e-06	2.36e-05	HSPA6
ENSG00000086288	0.460439	1.3e-06	2.39e-05	NME8
ENSG00000102699	0.198513	1.31e-06	2.41e-05	PARP4
ENSG00000172460	0.411415	1.31e-06	2.41e-05	PRSS30P
ENSG00000070047	0.252948	1.32e-06	2.42e-05	PHRF1
ENSG00000162490	0.579574	1.34e-06	2.45e-05	DRAXIN
ENSG00000180957	0.212051	1.35e-06	2.46e-05	PITPNB
ENSG00000134594	0.549708	1.35e-06	2.46e-05	RAB33A
ENSG00000260539	0.241374	1.35e-06	2.47e-05	NA
ENSG00000123094	-1.07667	1.38e-06	2.51e-05	RASSF8
ENSG00000067141	0.328385	1.42e-06	2.59e-05	NEO1
ENSG00000065600	0.349592	1.44e-06	2.62e-05	PACC1
ENSG00000167977	0.229441	1.45e-06	2.63e-05	KCTD5
ENSG00000125753	0.268502	1.46e-06	2.64e-05	VASP
ENSG00000174405	0.269314	1.46e-06	2.64e-05	LIG4
ENSG00000157916	0.200432	1.46e-06	2.65e-05	RER1
ENSG00000163492	-0.998072	1.48e-06	2.67e-05	CCDC141
ENSG00000111737	0.298585	1.53e-06	2.76e-05	RAB35
ENSG00000172315	0.35086	1.53e-06	2.76e-05	TP53RK
ENSG00000108588	0.229737	1.54e-06	2.78e-05	CCDC47
ENSG00000178752	0.679777	1.59e-06	2.86e-05	ERFE
ENSG00000135250	0.249162	1.59e-06	2.87e-05	SRPK2
ENSG00000213741	-0.252718	1.6e-06	2.87e-05	RPS29
ENSG00000102753	0.203885	1.6e-06	2.87e-05	KPNA3
ENSG00000116883	-1.07653	1.61e-06	2.88e-05	NA
ENSG00000119820	0.213924	1.61e-06	2.88e-05	YIPF4
ENSG00000150712	0.288806	1.61e-06	2.88e-05	MTMR12
ENSG00000075856	0.244967	1.63e-06	2.91e-05	SART3
ENSG00000139436	0.174962	1.64e-06	2.93e-05	GIT2
ENSG00000139187	0.279182	1.65e-06	2.94e-05	KLRG1
ENSG00000142686	0.440892	1.65e-06	2.95e-05	C1orf216
ENSG00000136942	-0.241636	1.66e-06	2.95e-05	RPL35
ENSG00000125735	0.655468	1.67e-06	2.97e-05	TNFSF14
ENSG00000163449	0.702603	1.67e-06	2.97e-05	TMEM169
ENSG00000176720	0.564466	1.71e-06	3.04e-05	BOK
ENSG00000227403	-0.901414	1.75e-06	3.1e-05	LINC01806
ENSG00000101577	0.236211	1.78e-06	3.16e-05	LPIN2
ENSG00000196227	0.251552	1.8e-06	3.18e-05	FAM217B
ENSG00000171444	-0.796475	1.82e-06	3.22e-05	MCC
ENSG00000262528	-0.944605	1.86e-06	3.28e-05
ENSG00000100422	0.241191	1.86e-06	3.28e-05	CERK
ENSG00000163644	0.249429	1.86e-06	3.28e-05	PPM1K
ENSG00000188747	-0.43391	1.87e-06	3.29e-05	NOXA1
ENSG00000170540	0.187186	1.87e-06	3.29e-05	ARL6IP1
ENSG00000077984	0.297178	1.92e-06	3.38e-05	CST7
ENSG00000132846	-0.402931	1.93e-06	3.4e-05	ZBED3
ENSG00000127314	0.164646	1.96e-06	3.44e-05	RAP1B
ENSG00000159733	0.401516	1.96e-06	3.44e-05	ZFYVE28
ENSG00000004961	0.436167	1.96e-06	3.44e-05	HCCS
ENSG00000215271	0.371327	1.98e-06	3.46e-05	NA
ENSG00000117394	0.275152	1.98e-06	3.47e-05	SLC2A1
ENSG00000144445	-0.432294	1.99e-06	3.47e-05	KANSL1L
ENSG00000185989	0.191763	2e-06	3.49e-05	RASA3
ENSG00000155329	0.309868	2.01e-06	3.51e-05	ZCCHC10
ENSG00000175390	-0.205927	2.02e-06	3.51e-05	EIF3F
ENSG00000139291	0.238765	2.02e-06	3.51e-05	TMEM19
ENSG00000165300	-1.00307	2.03e-06	3.53e-05	SLITRK5
ENSG00000197958	-0.223908	2.03e-06	3.53e-05	RPL12
ENSG00000161217	0.215296	2.03e-06	3.53e-05	PCYT1A
ENSG00000077097	0.140622	2.09e-06	3.63e-05	TOP2B
ENSG00000185650	0.209116	2.1e-06	3.63e-05	ZFP36L1
ENSG00000102780	-0.54085	2.11e-06	3.66e-05	DGKH
ENSG00000213967	-0.5114	2.12e-06	3.66e-05	ZNF726
ENSG00000221957	0.384242	2.13e-06	3.67e-05	KIR2DS4
ENSG00000100065	-1.17802	2.13e-06	3.68e-05	CARD10
ENSG00000238105	-0.326832	2.16e-06	3.72e-05	GOLGA2P5
ENSG00000221914	0.234755	2.16e-06	3.72e-05	PPP2R2A
ENSG00000131469	-0.254355	2.18e-06	3.75e-05	RPL27
ENSG00000249667	-0.894019	2.21e-06	3.79e-05	LINC01259
ENSG00000119906	0.214335	2.21e-06	3.79e-05	SLF2
ENSG00000176485	0.371515	2.21e-06	3.79e-05	PLAAT3
ENSG00000120093	0.372022	2.21e-06	3.79e-05	HOXB3
ENSG00000000938	0.257043	2.23e-06	3.81e-05	FGR
ENSG00000142634	0.276248	2.24e-06	3.82e-05	EFHD2
ENSG00000100030	0.193923	2.24e-06	3.83e-05	MAPK1
ENSG00000167747	-0.364381	2.25e-06	3.84e-05	C19orf48P
ENSG00000157734	-1.32522	2.26e-06	3.86e-05	SNX22
ENSG00000158941	0.20071	2.27e-06	3.86e-05	CCAR2
ENSG00000125245	0.626206	2.27e-06	3.86e-05	GPR18
ENSG00000185591	0.204872	2.31e-06	3.92e-05	SP1
ENSG00000139725	0.283251	2.31e-06	3.93e-05	RHOF
ENSG00000169031	-1.20036	2.34e-06	3.97e-05	COL4A3
ENSG00000132744	-0.898579	2.36e-06	4e-05	ACY3
ENSG00000104731	0.209869	2.36e-06	4e-05	KLHDC4
ENSG00000211456	0.219631	2.37e-06	4e-05	SACM1L
ENSG00000171806	0.347573	2.38e-06	4.03e-05	METTL18
ENSG00000104635	0.401469	2.39e-06	4.04e-05	SLC39A14
ENSG00000109944	-0.633253	2.4e-06	4.05e-05	JHY
ENSG00000197451	0.224697	2.41e-06	4.06e-05	HNRNPAB
ENSG00000127863	-1.13596	2.42e-06	4.07e-05	TNFRSF19
ENSG00000178209	-0.245234	2.42e-06	4.07e-05	PLEC
ENSG00000165659	-0.981921	2.47e-06	4.15e-05	NA
ENSG00000131446	0.229761	2.48e-06	4.16e-05	MGAT1
ENSG00000011523	-0.338142	2.5e-06	4.2e-05	CEP68
ENSG00000132294	0.276738	2.53e-06	4.24e-05	EFR3A
ENSG00000198520	-0.829178	2.54e-06	4.26e-05	ARMH1
ENSG00000104331	0.21093	2.58e-06	4.31e-05	BPNT2
ENSG00000168522	0.231331	2.58e-06	4.31e-05	FNTA
ENSG00000244437	-1.08795	2.59e-06	4.31e-05	IGKV3-15
ENSG00000106829	0.173612	2.59e-06	4.31e-05	TLE4
ENSG00000067840	0.308631	2.59e-06	4.31e-05	PDZD4
ENSG00000137478	-0.220425	2.6e-06	4.32e-05	FCHSD2
ENSG00000135723	0.266097	2.6e-06	4.32e-05	FHOD1
ENSG00000143398	0.230699	2.62e-06	4.36e-05	PIP5K1A
ENSG00000184811	1.1519	2.65e-06	4.4e-05	TRARG1
ENSG00000155966	-1.13853	2.69e-06	4.47e-05	AFF2
ENSG00000067082	0.270145	2.75e-06	4.56e-05	KLF6
ENSG00000197457	-0.540639	2.81e-06	4.65e-05	STMN3
ENSG00000105711	-1.06066	2.82e-06	4.66e-05	SCN1B
ENSG00000136450	0.14099	2.82e-06	4.66e-05	SRSF1
ENSG00000092871	0.200128	2.83e-06	4.67e-05	RFFL
ENSG00000144354	-0.508092	2.84e-06	4.68e-05	CDCA7
ENSG00000162645	0.192007	2.84e-06	4.68e-05	GBP2
ENSG00000172349	0.24937	2.84e-06	4.68e-05	IL16
ENSG00000271964	-0.705375	2.85e-06	4.69e-05
ENSG00000153029	0.2452	2.86e-06	4.7e-05	MR1
ENSG00000163513	0.279439	2.88e-06	4.74e-05	TGFBR2
ENSG00000110344	0.202598	2.94e-06	4.82e-05	UBE4A
ENSG00000108264	0.275347	2.97e-06	4.87e-05	NA
ENSG00000092020	0.228407	3.12e-06	5.12e-05	PPP2R3C
ENSG00000196502	-0.509298	3.13e-06	5.12e-05	SULT1A1
ENSG00000233927	-0.291002	3.18e-06	5.2e-05	RPS28
ENSG00000043462	0.19639	3.2e-06	5.23e-05	LCP2
ENSG00000188846	-0.218896	3.22e-06	5.25e-05	RPL14
ENSG00000169398	-0.67042	3.26e-06	5.32e-05	PTK2
ENSG00000242247	0.199182	3.3e-06	5.37e-05	ARFGAP3
ENSG00000137843	0.60511	3.3e-06	5.37e-05	PAK6
ENSG00000198858	-0.282792	3.31e-06	5.39e-05	R3HDM4
ENSG00000149273	-0.20906	3.35e-06	5.45e-05	RPS3
ENSG00000183520	0.28701	3.36e-06	5.46e-05	UTP11
ENSG00000221821	-0.459092	3.41e-06	5.54e-05	C6orf226
ENSG00000125534	-0.279738	3.43e-06	5.57e-05	PPDPF
ENSG00000146476	0.298481	3.47e-06	5.61e-05	ARMT1
ENSG00000089159	0.247729	3.51e-06	5.69e-05	PXN
ENSG00000162928	0.293705	3.56e-06	5.75e-05	PEX13
ENSG00000057252	0.215287	3.57e-06	5.77e-05	SOAT1
ENSG00000085365	0.27033	3.6e-06	5.81e-05	SCAMP1
ENSG00000158470	0.196822	3.62e-06	5.84e-05	B4GALT5
ENSG00000108219	0.276633	3.64e-06	5.87e-05	TSPAN14
ENSG00000109066	0.329756	3.65e-06	5.87e-05	TMEM104
ENSG00000186235	0.487219	3.65e-06	5.88e-05	LINC02610
ENSG00000213339	-0.260594	3.7e-06	5.95e-05	QTRT1
ENSG00000082458	0.231438	3.8e-06	6.1e-05	DLG3
ENSG00000211945	-1.22935	3.87e-06	6.2e-05	IGHV1-18
ENSG00000160654	0.415963	3.88e-06	6.21e-05	CD3G
ENSG00000112773	-0.316301	3.9e-06	6.24e-05	TENT5A
ENSG00000170074	-1.30962	3.92e-06	6.27e-05	FAM153A
ENSG00000133805	-0.505111	3.93e-06	6.28e-05	AMPD3
ENSG00000159335	-0.592818	3.95e-06	6.3e-05	PTMS
ENSG00000115306	-0.218882	3.97e-06	6.34e-05	SPTBN1
ENSG00000071051	-0.411305	3.99e-06	6.35e-05	NCK2
ENSG00000073614	0.224417	3.99e-06	6.35e-05	KDM5A
ENSG00000112685	0.218571	4.01e-06	6.37e-05	EXOC2
ENSG00000139083	-0.23995	4.02e-06	6.39e-05	ETV6
ENSG00000158106	-0.700741	4.06e-06	6.45e-05	RHPN1
ENSG00000117643	-0.406669	4.09e-06	6.49e-05	MAN1C1
ENSG00000260655	-1.92435	4.11e-06	6.51e-05	NA
ENSG00000204209	0.335087	4.14e-06	6.55e-05	DAXX
ENSG00000146278	-0.250712	4.17e-06	6.59e-05	PNRC1
ENSG00000149480	0.238492	4.17e-06	6.59e-05	MTA2
ENSG00000152454	-0.400144	4.19e-06	6.62e-05	ZNF256
ENSG00000271857	-1.2704	4.21e-06	6.63e-05
ENSG00000165410	-0.509025	4.21e-06	6.63e-05	CFL2
ENSG00000135211	0.529585	4.21e-06	6.63e-05	TMEM60
ENSG00000159958	-1.91053	4.22e-06	6.64e-05	TNFRSF13C
ENSG00000179862	-1.04633	4.24e-06	6.68e-05	CITED4
ENSG00000170962	0.321966	4.25e-06	6.68e-05	PDGFD
ENSG00000116871	0.280787	4.32e-06	6.79e-05	MAP7D1
ENSG00000116237	0.270213	4.36e-06	6.83e-05	ICMT
ENSG00000183172	-0.240909	4.43e-06	6.94e-05	SMDT1
ENSG00000178381	-0.296637	4.45e-06	6.97e-05	ZFAND2A
ENSG00000174652	0.166159	4.46e-06	6.98e-05	ZNF266
ENSG00000184985	0.558922	4.51e-06	7.05e-05	SORCS2
ENSG00000186517	0.271383	4.52e-06	7.06e-05	ARHGAP30
ENSG00000182240	-1.03985	4.53e-06	7.07e-05	BACE2
ENSG00000108055	0.187466	4.54e-06	7.07e-05	SMC3
ENSG00000164576	0.225727	4.54e-06	7.07e-05	SAP30L
ENSG00000230373	-0.55236	4.55e-06	7.07e-05	GOLGA6L5P
ENSG00000123338	0.231511	4.55e-06	7.08e-05	NCKAP1L
ENSG00000171860	0.427286	4.56e-06	7.08e-05	C3AR1
ENSG00000165178	-1.02163	4.57e-06	7.1e-05	NCF1C
ENSG00000103187	-0.802203	4.6e-06	7.14e-05	COTL1
ENSG00000231500	-0.243629	4.63e-06	7.17e-05	RPS18
ENSG00000100883	0.198255	4.65e-06	7.2e-05	SRP54
ENSG00000013306	-0.207176	4.67e-06	7.23e-05	SLC25A39
ENSG00000135452	0.248192	4.68e-06	7.24e-05	TSPAN31
ENSG00000188895	0.186034	4.77e-06	7.36e-05	MSL1
ENSG00000165312	-0.34674	4.81e-06	7.42e-05	OTUD1
ENSG00000196466	0.420011	4.81e-06	7.42e-05	ZNF799
ENSG00000206560	-0.309437	4.84e-06	7.45e-05	ANKRD28
ENSG00000221963	0.353207	4.88e-06	7.51e-05	APOL6
ENSG00000108298	-0.248283	4.89e-06	7.52e-05	RPL19
ENSG00000124214	0.16814	4.94e-06	7.59e-05	STAU1
ENSG00000221823	0.229879	5.01e-06	7.7e-05	PPP3R1
ENSG00000151116	0.232749	5.03e-06	7.72e-05	UEVLD
ENSG00000177300	1.06041	5.06e-06	7.76e-05	CLDN22
ENSG00000115525	0.254398	5.07e-06	7.77e-05	ST3GAL5
ENSG00000137752	0.257137	5.09e-06	7.79e-05	CASP1
ENSG00000115602	-0.815093	5.15e-06	7.88e-05	IL1RL1
ENSG00000114737	1.02754	5.19e-06	7.93e-05	CISH
ENSG00000135018	0.161783	5.23e-06	7.98e-05	UBQLN1
ENSG00000100300	-0.309078	5.26e-06	8.02e-05	TSPO
ENSG00000165983	0.300979	5.27e-06	8.03e-05	PTER
ENSG00000164483	0.192394	5.32e-06	8.1e-05	SAMD3
ENSG00000197386	0.238937	5.41e-06	8.23e-05	HTT
ENSG00000165240	0.31721	5.45e-06	8.28e-05	ATP7A
ENSG00000173200	0.31033	5.55e-06	8.43e-05	PARP15
ENSG00000155265	0.438333	5.6e-06	8.49e-05	GOLGA7B
ENSG00000136653	0.245809	5.69e-06	8.63e-05	NA
ENSG00000118515	-0.957886	5.73e-06	8.68e-05	SGK1
ENSG00000170345	-0.91194	5.77e-06	8.73e-05	FOS
ENSG00000138459	0.287299	5.79e-06	8.76e-05	SLC35A5
ENSG00000139163	0.24357	5.8e-06	8.76e-05	ETNK1
ENSG00000204390	0.423866	5.82e-06	8.79e-05	HSPA1L
ENSG00000162063	0.404274	5.83e-06	8.79e-05	CCNF
ENSG00000183891	-0.256062	5.84e-06	8.8e-05	TTC32
ENSG00000206561	0.381587	5.86e-06	8.83e-05	COLQ
ENSG00000197705	-1.48736	5.91e-06	8.89e-05	KLHL14
ENSG00000221983	-0.186173	6.03e-06	9.06e-05	UBA52
ENSG00000196428	0.305334	6.03e-06	9.06e-05	TSC22D2
ENSG00000005175	0.253174	6.04e-06	9.06e-05	RPAP3
ENSG00000253251	-0.388372	6.05e-06	9.08e-05	SHLD3
ENSG00000163106	-1.11364	6.09e-06	9.13e-05	HPGDS
ENSG00000175895	-0.260778	6.11e-06	9.14e-05	PLEKHF2
ENSG00000146731	0.16752	6.12e-06	9.15e-05	CCT6A
ENSG00000167193	0.245107	6.12e-06	9.15e-05	CRK
ENSG00000171310	0.319373	6.19e-06	9.24e-05	CHST11
ENSG00000269930	0.253658	6.29e-06	9.37e-05
ENSG00000180035	0.347027	6.29e-06	9.37e-05	ZNF48
ENSG00000178951	0.350592	6.29e-06	9.37e-05	ZBTB7A
ENSG00000122644	-0.475843	6.33e-06	9.42e-05	ARL4A
ENSG00000165695	-1.26406	6.44e-06	9.57e-05	AK8
ENSG00000177374	0.656824	6.54e-06	9.71e-05	HIC1
ENSG00000162543	-0.466868	6.59e-06	9.78e-05	UBXN10
ENSG00000113621	0.260057	6.6e-06	9.79e-05	TXNDC15
ENSG00000133740	0.373551	6.71e-06	9.95e-05	E2F5
ENSG00000176463	0.243785	6.84e-06	0.000101217	SLCO3A1
ENSG00000198121	-1.22819	6.85e-06	0.000101359	LPAR1
ENSG00000270210	0.958213	6.87e-06	0.00010151
ENSG00000164674	0.242484	6.89e-06	0.00010181	SYTL3
ENSG00000181472	0.257702	6.94e-06	0.000102376	ZBTB2
ENSG00000174529	0.59747	7.05e-06	0.000103941	TMEM81
ENSG00000254087	0.204543	7.15e-06	0.000105392	LYN
ENSG00000140157	0.200704	7.26e-06	0.000106852	NIPA2
ENSG00000117143	0.292634	7.27e-06	0.000106852	UAP1
ENSG00000129116	0.472412	7.27e-06	0.000106852	PALLD
ENSG00000168246	0.44987	7.28e-06	0.000106991	UBTD2
ENSG00000116717	-0.455609	7.3e-06	0.000107054	GADD45A
ENSG00000169567	-0.216755	7.3e-06	0.000107054	HINT1
ENSG00000179833	-0.329945	7.33e-06	0.000107406	SERTAD2
ENSG00000196415	-1.03997	7.35e-06	0.000107646	PRTN3
ENSG00000149313	0.240392	7.39e-06	0.000108161	AASDHPPT
ENSG00000272106	-0.453991	7.49e-06	0.00010945
ENSG00000011485	0.214029	7.49e-06	0.00010945	PPP5C
ENSG00000160285	0.21446	7.52e-06	0.000109733	LSS
ENSG00000127152	0.277653	7.57e-06	0.000110423	BCL11B
ENSG00000084636	-1.19751	7.68e-06	0.00011186	COL16A1
ENSG00000167850	-0.421868	7.68e-06	0.00011186	CD300C
ENSG00000108924	-1.42348	7.73e-06	0.000112399	HLF
ENSG00000111801	0.200738	7.77e-06	0.00011297	BTN3A3
ENSG00000173546	-1.18165	7.8e-06	0.000113326	CSPG4
ENSG00000182866	0.250268	7.94e-06	0.000115272	LCK
ENSG00000147533	0.178301	7.98e-06	0.000115671	GOLGA7
ENSG00000167526	-0.285468	8.07e-06	0.000116792	RPL13
ENSG00000197081	0.307676	8.07e-06	0.000116792	IGF2R
ENSG00000100321	0.480685	8.13e-06	0.000117563	SYNGR1
ENSG00000109475	-0.235296	8.14e-06	0.000117643	RPL34
ENSG00000162639	0.183097	8.15e-06	0.00011768	HENMT1
ENSG00000198756	0.360306	8.24e-06	0.000118827	COLGALT2
ENSG00000095585	-1.38558	8.26e-06	0.000119133	BLNK
ENSG00000133606	-0.164346	8.39e-06	0.000120839	MKRN1
ENSG00000118513	-0.87318	8.41e-06	0.000120973	MYB
ENSG00000183735	0.189781	8.42e-06	0.000120973	TBK1
ENSG00000143554	0.269007	8.42e-06	0.000120973	SLC27A3
ENSG00000110697	0.248017	8.48e-06	0.000121805	PITPNM1
ENSG00000060138	-0.974578	8.54e-06	0.00012259	YBX3
ENSG00000138722	-0.716634	8.58e-06	0.000122946	MMRN1
ENSG00000161960	-0.4007	8.59e-06	0.000123059	EIF4A1
ENSG00000136827	0.234937	8.6e-06	0.000123158	TOR1A
ENSG00000128268	-0.959211	8.68e-06	0.00012402	MGAT3
ENSG00000185880	0.291151	8.68e-06	0.00012402	TRIM69
ENSG00000182700	0.514357	8.73e-06	0.000124703	IGIP
ENSG00000169057	0.225753	8.78e-06	0.000125295	MECP2
ENSG00000069966	-0.342202	8.81e-06	0.000125485	GNB5
ENSG00000163660	-0.31626	8.81e-06	0.000125485	CCNL1
ENSG00000196961	0.18052	8.83e-06	0.000125723	AP2A1
ENSG00000144290	-0.378301	8.96e-06	0.000127335	SLC4A10
ENSG00000160570	0.258491	8.96e-06	0.000127335	DEDD2
ENSG00000163590	0.301507	9.09e-06	0.000129054	PPM1L
ENSG00000204991	0.500573	9.12e-06	0.000129475	SPIRE2
ENSG00000211953	-1.62646	9.17e-06	0.000130003	NA
ENSG00000130522	-0.334807	9.19e-06	0.000130247	JUND
ENSG00000180549	-0.364746	9.2e-06	0.000130254	FUT7
ENSG00000140575	0.193698	9.21e-06	0.000130336	IQGAP1
ENSG00000260708	-0.401826	9.25e-06	0.000130782	TBC1D22A-DT
ENSG00000186648	0.383437	9.28e-06	0.000131116	CARMIL3
ENSG00000142864	0.175184	9.41e-06	0.000132729	SERBP1
ENSG00000119866	-1.21202	9.48e-06	0.000133648	BCL11A
ENSG00000089351	-0.234835	9.54e-06	0.000134376	GRAMD1A
ENSG00000185085	0.37297	9.68e-06	0.000136323	INTS5
ENSG00000140691	-0.259994	9.72e-06	0.00013674	ARMC5
ENSG00000118985	-0.426864	9.74e-06	0.00013693	ELL2
ENSG00000103111	0.222896	9.75e-06	0.000136958	MON1B
ENSG00000101109	0.199479	9.76e-06	0.000136958	STK4
ENSG00000175155	-0.275552	9.82e-06	0.0001376	YPEL2
ENSG00000059377	0.250336	9.82e-06	0.0001376	TBXAS1
ENSG00000149806	-0.191772	9.86e-06	0.000137995	FAU
ENSG00000134440	0.146403	9.92e-06	0.000138819	NARS1
ENSG00000211964	-1.09646	9.98e-06	0.000139504	IGHV3-48
ENSG00000174083	-0.673224	9.99e-06	0.000139504	NA
ENSG00000078269	0.312583	1.01e-05	0.000141004	SYNJ2
ENSG00000261094	-0.593776	1.01e-05	0.000141149
ENSG00000119812	0.268831	1.03e-05	0.000143263	FAM98A
ENSG00000100023	0.198458	1.03e-05	0.000143835	PPIL2
ENSG00000253293	-0.538045	1.03e-05	0.000143943	HOXA10
ENSG00000139537	0.283508	1.04e-05	0.000144506	CCDC65
ENSG00000114120	-0.313768	1.04e-05	0.000144789	SLC25A36
ENSG00000159882	0.383434	1.06e-05	0.000146491	ZNF230
ENSG00000186666	0.453688	1.06e-05	0.000147242	BCDIN3D
ENSG00000183741	0.259765	1.07e-05	0.000147673	CBX6
ENSG00000144711	0.221877	1.07e-05	0.000147766	IQSEC1
ENSG00000167912	0.317565	1.07e-05	0.000147809	TOX-DT
ENSG00000125430	0.29782	1.07e-05	0.000148154	HS3ST3B1
ENSG00000174004	0.250718	1.08e-05	0.000148879	NRROS
ENSG00000060491	0.198323	1.08e-05	0.000149046	OGFR
ENSG00000106948	0.228011	1.08e-05	0.000149046	AKNA
ENSG00000131203	-1.24885	1.09e-05	0.000149607	IDO1
ENSG00000131504	0.2093	1.09e-05	0.000149787	DIAPH1
ENSG00000136720	0.337179	1.09e-05	0.000149787	HS6ST1
ENSG00000176024	0.562826	1.09e-05	0.00014997	ZNF613
ENSG00000272462	-0.412868	1.09e-05	0.00015013	LINC02980
ENSG00000156475	0.302905	1.09e-05	0.000150215	PPP2R2B
ENSG00000135736	0.292006	1.1e-05	0.000150586	CCDC102A
ENSG00000162222	0.253418	1.1e-05	0.000150591	TTC9C
ENSG00000236946	-1.03272	1.11e-05	0.000152004	HNRNPA1P70
ENSG00000163219	0.2084	1.11e-05	0.000152024	ARHGAP25
ENSG00000198938	-0.221673	1.12e-05	0.000153915	MT-CO3
ENSG00000170889	-0.242063	1.13e-05	0.000154139	RPS9
ENSG00000089220	-0.276729	1.13e-05	0.000154181	PEBP1
ENSG00000102409	-0.206475	1.13e-05	0.000154668	BEX4
ENSG00000103355	-0.898416	1.14e-05	0.00015586	PRSS33
ENSG00000139921	0.217201	1.15e-05	0.00015634	TMX1
ENSG00000129595	0.427851	1.16e-05	0.000157651	EPB41L4A
ENSG00000158050	-0.579268	1.18e-05	0.000160621	DUSP2
ENSG00000081721	-0.235657	1.18e-05	0.00016102	DUSP12
ENSG00000108561	-0.19626	1.19e-05	0.00016145	C1QBP
ENSG00000157216	0.263567	1.2e-05	0.000162413	SSBP3
ENSG00000172232	-1.07175	1.2e-05	0.000162603	AZU1
ENSG00000161638	0.236438	1.21e-05	0.000163896	ITGA5
ENSG00000271869	-0.647128	1.21e-05	0.000164152	DCTN6-DT
ENSG00000136003	-0.174805	1.22e-05	0.000164765	ISCU
ENSG00000235750	0.281789	1.22e-05	0.00016518	KIAA0040
ENSG00000164463	-0.224241	1.23e-05	0.000166594	CREBRF
ENSG00000117751	0.192681	1.24e-05	0.000166884	PPP1R8
ENSG00000119318	0.156997	1.24e-05	0.000167313	RAD23B
ENSG00000185386	-0.518901	1.25e-05	0.000168412	MAPK11
ENSG00000132305	0.188064	1.25e-05	0.000168412	IMMT
ENSG00000005189	-0.611404	1.27e-05	0.000170629	REXO5
ENSG00000134262	0.182819	1.28e-05	0.00017163	AP4B1
ENSG00000168229	0.233431	1.28e-05	0.000171967	PTGDR
ENSG00000005844	0.250797	1.28e-05	0.000172054	ITGAL
ENSG00000228408	-1.33238	1.28e-05	0.000172525
ENSG00000133731	0.271485	1.29e-05	0.000173003	IMPA1
ENSG00000162521	0.124437	1.29e-05	0.000173216	RBBP4
ENSG00000105088	0.655809	1.29e-05	0.000173216	OLFM2
ENSG00000102445	-1.52152	1.33e-05	0.000177459	RUBCNL
ENSG00000005007	0.162029	1.34e-05	0.000178672	UPF1
ENSG00000004534	0.205312	1.35e-05	0.000179797	RBM6
ENSG00000087460	-0.254838	1.35e-05	0.000179978	GNAS
ENSG00000135052	0.327848	1.35e-05	0.000180584	GOLM1
ENSG00000035862	-0.75054	1.39e-05	0.000184777	TIMP2
ENSG00000163602	0.199109	1.39e-05	0.000184777	RYBP
ENSG00000101342	-1.29484	1.39e-05	0.000184807	TLDC2
ENSG00000130164	0.330935	1.39e-05	0.000184807	LDLR
ENSG00000259886	0.544508	1.4e-05	0.000186142	NA
ENSG00000160271	0.224685	1.41e-05	0.000186647	RALGDS
ENSG00000184517	0.308739	1.41e-05	0.000186647	ZFP1
ENSG00000236901	-0.492643	1.41e-05	0.000186707	MIR600HG
ENSG00000205246	-0.315196	1.41e-05	0.000186707	NA
ENSG00000110958	0.189525	1.41e-05	0.000186707	PTGES3
ENSG00000211804	-0.816985	1.41e-05	0.000186742	TRDV1
ENSG00000127483	0.134777	1.42e-05	0.000188263	HP1BP3
ENSG00000066044	0.198547	1.42e-05	0.000188263	ELAVL1
ENSG00000164587	-0.249934	1.43e-05	0.000189002	RPS14
ENSG00000119718	0.275151	1.43e-05	0.000189002	EIF2B2
ENSG00000122406	-0.215806	1.45e-05	0.000190976	RPL5
ENSG00000131748	0.20405	1.45e-05	0.00019135	STARD3
ENSG00000101310	0.213439	1.45e-05	0.00019135	SEC23B
ENSG00000149948	-1.26867	1.48e-05	0.000194891	HMGA2
ENSG00000132879	0.294971	1.5e-05	0.000197181	FBXO44
ENSG00000166405	-0.677306	1.51e-05	0.000198575	RIC3
ENSG00000159202	0.229126	1.51e-05	0.000198891	UBE2Z
ENSG00000198833	-0.30793	1.52e-05	0.000199445	UBE2J1
ENSG00000261888	0.452724	1.53e-05	0.000201207
ENSG00000161970	-0.264137	1.54e-05	0.000201495	RPL26
ENSG00000204574	0.255113	1.54e-05	0.000201953	ABCF1
ENSG00000211659	-1.4787	1.55e-05	0.000202766	IGLV3-25
ENSG00000066777	0.183443	1.56e-05	0.000204321	ARFGEF1
ENSG00000241343	-0.385898	1.57e-05	0.000205419	RPL36A
ENSG00000270170	-0.346431	1.57e-05	0.000205525	NCBP2AS2
ENSG00000145592	-0.231332	1.58e-05	0.000205835	RPL37
ENSG00000107362	0.350411	1.58e-05	0.000206255	ABHD17B
ENSG00000229164	-0.445047	1.59e-05	0.000207023	NA
ENSG00000197299	0.264799	1.59e-05	0.000207279	BLM
ENSG00000167723	0.441251	1.6e-05	0.000208779	TRPV3
ENSG00000123329	0.209407	1.61e-05	0.000208975	ARHGAP9
ENSG00000165929	-0.23699	1.61e-05	0.000209359	TC2N
ENSG00000232229	-0.775382	1.66e-05	0.000215823	LINC00865
ENSG00000244879	-0.341649	1.66e-05	0.000215837	GABPB1-AS1
ENSG00000183386	0.331502	1.69e-05	0.000218877	FHL3
ENSG00000163026	0.343876	1.7e-05	0.000220183	WDCP
ENSG00000259623	-0.303571	1.71e-05	0.000221379
ENSG00000112763	0.161761	1.73e-05	0.000223458	BTN2A1
ENSG00000008130	0.184426	1.73e-05	0.000223814	NADK
ENSG00000135272	-0.298028	1.74e-05	0.000224654	MDFIC
ENSG00000137210	-0.345328	1.74e-05	0.000225085	TMEM14B
ENSG00000126773	0.231518	1.76e-05	0.000226554	PCNX4
ENSG00000125657	-1.57746	1.77e-05	0.000228153	TNFSF9
ENSG00000117616	-0.230686	1.77e-05	0.000228198	RSRP1
ENSG00000131370	0.188223	1.77e-05	0.000228198	SH3BP5
ENSG00000018189	-0.267571	1.79e-05	0.000230195	RUFY3
ENSG00000136874	-0.233257	1.79e-05	0.000230195	STX17
ENSG00000101126	0.194771	1.8e-05	0.000230796	ADNP
ENSG00000164292	0.310001	1.81e-05	0.000231678	RHOBTB3
ENSG00000039523	0.250487	1.81e-05	0.000231849	RIPOR1
ENSG00000144476	0.343107	1.83e-05	0.000234762	ACKR3
ENSG00000111875	0.26563	1.84e-05	0.000235211	ASF1A
ENSG00000027075	0.253982	1.85e-05	0.00023712	PRKCH
ENSG00000078747	0.251139	1.86e-05	0.000238381	ITCH
ENSG00000101255	0.383332	1.87e-05	0.000238516	TRIB3
ENSG00000237886	-0.513406	1.88e-05	0.000239997	NALT1
ENSG00000104320	0.201538	1.9e-05	0.000242425	NBN
ENSG00000146386	0.224916	1.91e-05	0.000243114	ABRACL
ENSG00000167528	0.255149	1.91e-05	0.000243579	ZNF641
ENSG00000197057	0.406241	1.91e-05	0.000243603	DTHD1
ENSG00000060642	0.289064	1.94e-05	0.000246713	PIGV
ENSG00000112308	0.144131	1.94e-05	0.000247251	C6orf62
ENSG00000157881	0.237133	1.95e-05	0.00024775	PANK4
ENSG00000230055	0.30901	1.95e-05	0.000247903	NA
ENSG00000185527	-0.287957	1.97e-05	0.000250332	PDE6G
ENSG00000161048	0.370246	1.97e-05	0.000250332	NAPEPLD
ENSG00000166188	0.322566	1.98e-05	0.000251362	ZNF319
ENSG00000197381	-0.214662	1.99e-05	0.000251726	ADARB1
ENSG00000128872	-0.419759	2e-05	0.000252664	TMOD2
ENSG00000156508	-0.221759	2.01e-05	0.000253816	EEF1A1
ENSG00000160209	0.203968	2.03e-05	0.000256089	PDXK
ENSG00000182117	0.27714	2.03e-05	0.000256091	NOP10
ENSG00000085063	-0.283973	2.03e-05	0.000256141	CD59
ENSG00000164190	0.188266	2.04e-05	0.00025679	NIPBL
ENSG00000136536	0.180734	2.04e-05	0.000257267	MARCHF7
ENSG00000139370	0.287962	2.05e-05	0.000257652	SLC15A4
ENSG00000184731	0.610269	2.05e-05	0.000258154	FAM110C
ENSG00000211937	-1.17531	2.07e-05	0.000259624	IGHV2-5
ENSG00000243477	-0.297426	2.07e-05	0.000259624	NAA80
ENSG00000179294	0.696036	2.07e-05	0.000259624	NA
ENSG00000105722	0.306017	2.08e-05	0.000260398	ERF
ENSG00000155090	-0.438158	2.08e-05	0.000261287	KLF10
ENSG00000075975	0.223167	2.09e-05	0.000261872	MKRN2
ENSG00000120278	-1.60171	2.11e-05	0.000263986	PLEKHG1
ENSG00000161405	0.465982	2.13e-05	0.000266658	IKZF3
ENSG00000112306	-0.237187	2.15e-05	0.000268311	RPS12
ENSG00000170791	-0.179255	2.15e-05	0.000268311	CHCHD7
ENSG00000187231	-0.400638	2.18e-05	0.000272602	SESTD1
ENSG00000161326	0.399924	2.19e-05	0.000273049	NA
ENSG00000118655	0.351246	2.2e-05	0.000274802	DCLRE1B
ENSG00000132613	-0.571166	2.22e-05	0.00027639	MTSS2
ENSG00000172667	0.222249	2.22e-05	0.00027639	ZMAT3
ENSG00000144893	-0.643542	2.23e-05	0.000277569	MED12L
ENSG00000100461	0.20011	2.24e-05	0.000278506	RBM23
ENSG00000100031	-0.524651	2.25e-05	0.000279749	GGT1
ENSG00000187942	-0.544816	2.26e-05	0.000280967	LDLRAD2
ENSG00000104689	-0.515025	2.27e-05	0.000281567	TNFRSF10A
ENSG00000188522	0.378449	2.29e-05	0.000283592	FAM83G
ENSG00000155959	0.204203	2.29e-05	0.000283646	VBP1
ENSG00000187688	0.244688	2.31e-05	0.000285706	TRPV2
ENSG00000073350	0.251782	2.32e-05	0.000287044	LLGL2
ENSG00000213809	0.340519	2.33e-05	0.000287902	KLRK1
ENSG00000079691	-1.00355	2.34e-05	0.000288687	CARMIL1
ENSG00000081189	-0.503077	2.36e-05	0.000291413	MEF2C
ENSG00000107140	0.303089	2.36e-05	0.000291547	TESK1
ENSG00000108091	-0.209008	2.37e-05	0.000291742	CCDC6
ENSG00000160856	0.267315	2.37e-05	0.000292132	FCRL3
ENSG00000117528	0.213311	2.41e-05	0.000296739	ABCD3
ENSG00000179104	-0.747143	2.42e-05	0.000297249	TMTC2
ENSG00000269911	-0.554625	2.43e-05	0.000299417	FAM226B
ENSG00000184292	-1.15302	2.44e-05	0.000299417	TACSTD2
ENSG00000151239	-0.327182	2.47e-05	0.000303166	TWF1
ENSG00000099958	-0.857382	2.48e-05	0.000304255	DERL3
ENSG00000157538	0.169782	2.48e-05	0.000304356	VPS26C
ENSG00000132773	-0.385364	2.48e-05	0.000304418	TOE1
ENSG00000198918	-0.224636	2.52e-05	0.00030893	RPL39
ENSG00000169764	0.180163	2.54e-05	0.000310797	UGP2
ENSG00000085465	-0.518033	2.54e-05	0.000311274	OVGP1
ENSG00000173578	-1.33635	2.55e-05	0.000311527	XCR1
ENSG00000106004	-0.988391	2.56e-05	0.000313184	HOXA5
ENSG00000181830	0.309064	2.58e-05	0.000315491	SLC35C1
ENSG00000198431	0.206569	2.59e-05	0.000316409	TXNRD1
ENSG00000167851	0.192759	2.6e-05	0.000316412	CD300A
ENSG00000169255	-0.458537	2.62e-05	0.000318708	B3GALNT1
ENSG00000155876	0.27872	2.63e-05	0.000319993	RRAGA
ENSG00000067191	-0.298051	2.64e-05	0.000320606	CACNB1
ENSG00000124217	0.456088	2.64e-05	0.000320937	MOCS3
ENSG00000197782	0.336145	2.64e-05	0.000320959	ZNF780A
ENSG00000116991	-0.607371	2.65e-05	0.000321143	SIPA1L2
ENSG00000186998	-0.809105	2.65e-05	0.000321456	EMID1
ENSG00000134602	0.195525	2.67e-05	0.000324101	STK26
ENSG00000197992	-1.34438	2.68e-05	0.000325145	CLEC9A
ENSG00000121989	-0.331134	2.69e-05	0.000325145	ACVR2A
ENSG00000172809	-0.218879	2.69e-05	0.000325145	RPL38
ENSG00000148488	0.496321	2.69e-05	0.000325145	ST8SIA6
ENSG00000106560	0.264853	2.69e-05	0.000325415	GIMAP2
ENSG00000106723	0.236774	2.73e-05	0.000329584	SPIN1
ENSG00000102580	0.16164	2.74e-05	0.000331031	DNAJC3
ENSG00000205309	-0.704006	2.75e-05	0.000331611	NT5M
ENSG00000140403	0.277738	2.76e-05	0.00033308	DNAJA4
ENSG00000167286	-0.460128	2.78e-05	0.000334301	CD3D
ENSG00000135387	0.165704	2.8e-05	0.000336802	CAPRIN1
ENSG00000105287	0.263935	2.8e-05	0.000336802	PRKD2
ENSG00000213671	1.04439	2.8e-05	0.000336802	OLA1P2
ENSG00000157570	-0.980654	2.81e-05	0.000336907	TSPAN18
ENSG00000184271	-0.454074	2.81e-05	0.000337812	POU6F1
ENSG00000184371	-0.737904	2.83e-05	0.000339361	CSF1
ENSG00000119414	0.15747	2.86e-05	0.000343322	PPP6C
ENSG00000186314	-1.02068	2.88e-05	0.000344476	PRELID2
ENSG00000169217	0.194145	2.88e-05	0.000344912	CD2BP2
ENSG00000148835	0.330891	2.88e-05	0.000344912	TAF5
ENSG00000136636	-0.469218	2.92e-05	0.000348807	KCTD3
ENSG00000100227	0.169457	2.93e-05	0.000350046	POLDIP3
ENSG00000151247	0.203052	2.93e-05	0.000350075	EIF4E
ENSG00000197362	0.344871	2.96e-05	0.000352822	ZNF786
ENSG00000136897	0.321482	2.97e-05	0.000353599	MRPL50
ENSG00000119778	0.235153	2.97e-05	0.000353673	ATAD2B
ENSG00000171135	0.310451	3.03e-05	0.000360278	JAGN1
ENSG00000136002	-1.50546	3.05e-05	0.000362495	ARHGEF4
ENSG00000143545	-0.908087	3.1e-05	0.000368717	RAB13
ENSG00000159164	-0.743561	3.1e-05	0.000368717	SV2A
ENSG00000124614	-0.594624	3.11e-05	0.000369567	RPS10
ENSG00000006831	0.188125	3.13e-05	0.000371126	ADIPOR2
ENSG00000230006	-0.863866	3.17e-05	0.000375585	ANKRD36BP2
ENSG00000171475	0.19993	3.18e-05	0.000376654	WIPF2
ENSG00000182319	0.268222	3.25e-05	0.000385363	NA
ENSG00000077380	0.176074	3.28e-05	0.000387978	DYNC1I2
ENSG00000182742	0.378381	3.28e-05	0.000388349	HOXB4
ENSG00000135677	0.215757	3.32e-05	0.000392992	GNS
ENSG00000145416	-1.01291	3.37e-05	0.000398307	MARCHF1
ENSG00000105472	-0.618171	3.39e-05	0.0003999	CLEC11A
ENSG00000246263	-0.655504	3.39e-05	0.000400252	UBR5-DT
ENSG00000205056	-2.13412	3.43e-05	0.000404601	LINC02397
ENSG00000120899	0.198713	3.44e-05	0.00040533	PTK2B
ENSG00000108551	-1.03564	3.44e-05	0.000405557	RASD1
ENSG00000187667	-0.198796	3.46e-05	0.000407005	NA
ENSG00000125731	-0.281031	3.52e-05	0.000413726	SH2D3A
ENSG00000082701	0.161448	3.52e-05	0.000413726	GSK3B
ENSG00000076351	-0.611105	3.53e-05	0.000414272	SLC46A1
ENSG00000119138	-0.239748	3.55e-05	0.000416405	KLF9
ENSG00000115484	0.193691	3.56e-05	0.000417164	CCT4
ENSG00000090861	0.262256	3.57e-05	0.000418508	AARS1
ENSG00000169957	-0.43478	3.58e-05	0.000419032	ZNF768
ENSG00000167553	-0.356555	3.58e-05	0.000419499	TUBA1C
ENSG00000182986	0.209429	3.6e-05	0.000420668	ZNF320
ENSG00000156017	0.224211	3.62e-05	0.000423171	CARNMT1
ENSG00000128482	0.788627	3.65e-05	0.000426194	RNF112
ENSG00000004468	0.26275	3.66e-05	0.000426912	CD38
ENSG00000182487	-1.0066	3.7e-05	0.000431646	NCF1B
ENSG00000176659	0.399558	3.7e-05	0.000431646	LINC02910
ENSG00000101842	-1.09253	3.71e-05	0.00043243	VSIG1
ENSG00000240143	0.418739	3.71e-05	0.00043243
ENSG00000268555	-1.09169	3.73e-05	0.000434255
ENSG00000005381	-0.949892	3.74e-05	0.000434879	MPO
ENSG00000117226	0.223113	3.74e-05	0.000435186	GBP3
ENSG00000178567	-0.222664	3.75e-05	0.000435928	EPM2AIP1
ENSG00000152270	0.422391	3.77e-05	0.000437353	PDE3B
ENSG00000172466	0.224889	3.79e-05	0.000439324	ZNF24
ENSG00000127124	0.256864	3.8e-05	0.000440818	HIVEP3
ENSG00000071575	0.179354	3.81e-05	0.000440818	TRIB2
ENSG00000111642	0.1939	3.81e-05	0.000440818	CHD4
ENSG00000130699	0.1938	3.85e-05	0.000445051	TAF4
ENSG00000142765	0.227878	3.85e-05	0.000445529	SYTL1
ENSG00000251301	0.28559	3.86e-05	0.000446104	LINC02384
ENSG00000114942	-0.229177	3.9e-05	0.000450549	EEF1B2
ENSG00000100941	-0.18193	3.92e-05	0.000452723	PNN
ENSG00000186001	0.170533	3.93e-05	0.000452845	LRCH3
ENSG00000091073	0.264214	3.96e-05	0.00045695	DTX2
ENSG00000178199	-1.05954	4.04e-05	0.000464704	ZC3H12D
ENSG00000167635	0.19097	4.04e-05	0.000464704	ZNF146
ENSG00000244682	0.264368	4.04e-05	0.000465078	FCGR2C
ENSG00000159618	0.268954	4.06e-05	0.000466585	ADGRG5
ENSG00000171451	-0.948378	4.07e-05	0.000467197	DSEL
ENSG00000120837	0.201095	4.1e-05	0.000470437	NFYB
ENSG00000187583	-0.911579	4.11e-05	0.000471537	PLEKHN1
ENSG00000135525	-0.7854	4.11e-05	0.000471537	MAP7
ENSG00000149418	-1.0765	4.12e-05	0.000472035	ST14
ENSG00000147604	-0.192751	4.18e-05	0.000478703	RPL7
ENSG00000010803	-0.343317	4.21e-05	0.000481546	SCMH1
ENSG00000156136	0.195194	4.26e-05	0.000487116	DCK
ENSG00000189343	-0.25124	4.29e-05	0.000490917	RPS2P46
ENSG00000111885	0.245106	4.33e-05	0.000494788	MAN1A1
ENSG00000103194	0.1565	4.37e-05	0.000498496	USP10
ENSG00000186532	0.260139	4.39e-05	0.000500317	SMYD4
ENSG00000173801	-0.663438	4.39e-05	0.000500359	JUP
ENSG00000102218	0.307235	4.44e-05	0.000506206	RP2
ENSG00000178038	-0.914371	4.46e-05	0.000507927	ALS2CL
ENSG00000110713	0.201752	4.48e-05	0.000509638	NUP98
ENSG00000102974	0.211729	4.51e-05	0.000513179	CTCF
ENSG00000099957	-1.04885	4.52e-05	0.00051359	P2RX6
ENSG00000184825	1.528	4.52e-05	0.00051359	NA
ENSG00000134248	-0.186564	4.58e-05	0.000519488	LAMTOR5
ENSG00000070540	0.260247	4.59e-05	0.000520812	WIPI1
ENSG00000162373	-0.745286	4.62e-05	0.000523267	BEND5
ENSG00000151135	0.229785	4.62e-05	0.000523547	TMEM263
ENSG00000255517	-0.63876	4.69e-05	0.00053082	DPP3-DT
ENSG00000173153	0.236701	4.72e-05	0.000534163	ESRRA
ENSG00000164687	-0.42348	4.74e-05	0.000535938	FABP5
ENSG00000147535	-0.246531	4.74e-05	0.000535938	PLPP5
ENSG00000182899	-0.226635	4.75e-05	0.000536678	RPL35A
ENSG00000150782	-0.430479	4.76e-05	0.000536678	IL18
ENSG00000186591	0.157013	4.76e-05	0.000536678	UBE2H
ENSG00000167778	0.262522	4.76e-05	0.000536678	SPRYD3
ENSG00000117899	0.212572	4.78e-05	0.000538491	MESD
ENSG00000143365	-0.924704	4.87e-05	0.000548333	RORC
ENSG00000198046	-1.00393	4.95e-05	0.000557394	ZNF667
ENSG00000125779	0.200445	4.96e-05	0.000557646	PANK2
ENSG00000162244	-0.239571	5e-05	0.000562209	RPL29
ENSG00000141551	0.182241	5.01e-05	0.000562439	CSNK1D
ENSG00000136770	0.216373	5.04e-05	0.000565877	DNAJC1
ENSG00000106785	0.184394	5.05e-05	0.000566799	TRIM14
ENSG00000167333	0.227054	5.08e-05	0.000569374	TRIM68
ENSG00000047249	0.249904	5.08e-05	0.000569409	ATP6V1H
ENSG00000198168	-0.275605	5.09e-05	0.000569449	SVIP
ENSG00000126775	-0.216675	5.09e-05	0.000569449	ATG14
ENSG00000163510	0.202313	5.1e-05	0.000570293	CWC22
ENSG00000079819	-0.427384	5.1e-05	0.000570391	EPB41L2
ENSG00000146833	0.279848	5.12e-05	0.000571513	TRIM4
ENSG00000183155	0.253061	5.12e-05	0.000571769	RABIF
ENSG00000145016	0.220853	5.16e-05	0.000575129	RUBCN
ENSG00000121766	0.250904	5.21e-05	0.000580688	ZCCHC17
ENSG00000151502	0.220092	5.22e-05	0.000581253	VPS26B
ENSG00000064393	0.396088	5.26e-05	0.000585914	HIPK2
ENSG00000155850	0.23915	5.27e-05	0.000585982	SLC26A2
ENSG00000260916	0.271596	5.29e-05	0.000588508	CCPG1
ENSG00000116161	0.198277	5.3e-05	0.000589192	CACYBP
ENSG00000164649	-0.518361	5.31e-05	0.000589561	CDCA7L
ENSG00000008282	-0.376434	5.34e-05	0.000592116	SYPL1
ENSG00000263002	0.284021	5.34e-05	0.000592116	ZNF234
ENSG00000167123	0.381182	5.34e-05	0.000592116	CERCAM
ENSG00000136261	-0.242038	5.36e-05	0.000593335	BZW2
ENSG00000154319	-1.00595	5.42e-05	0.000599922	FAM167A
ENSG00000172366	-0.437068	5.44e-05	0.000601336	MCRIP2
ENSG00000178922	-0.380627	5.44e-05	0.000601336	HYI
ENSG00000134545	-0.281999	5.46e-05	0.000602924	KLRC1
ENSG00000154174	0.1683	5.46e-05	0.000602924	TOMM70
ENSG00000251194	-0.810393	5.47e-05	0.000602924
ENSG00000083223	0.201034	5.47e-05	0.000602924	TUT7
ENSG00000163162	0.206727	5.47e-05	0.000602924	RNF149
ENSG00000169432	-1.11313	5.54e-05	0.000610459	SCN9A
ENSG00000072736	0.268072	5.55e-05	0.000610612	NFATC3
ENSG00000271288	0.612106	5.72e-05	0.00062943	IGHV1OR15-3
ENSG00000120053	0.239753	5.73e-05	0.000630348	GOT1
ENSG00000183309	0.23729	5.76e-05	0.000633562	ZNF623
ENSG00000165698	-0.57338	5.78e-05	0.000635193	SPACA9
ENSG00000075539	0.220547	5.79e-05	0.000635569	FRYL
ENSG00000121864	-0.229661	5.8e-05	0.000636345	ZNF639
ENSG00000187912	-1.23437	5.84e-05	0.000640017	CLEC17A
ENSG00000186470	0.261158	5.86e-05	0.000641771	BTN3A2
ENSG00000177106	-0.369797	5.87e-05	0.000642884	EPS8L2
ENSG00000147174	0.278276	5.92e-05	0.000647456	GCNA
ENSG00000114491	0.332648	5.93e-05	0.000648689	UMPS
ENSG00000039123	0.175082	5.96e-05	0.000651702	MTREX
ENSG00000113441	0.316763	5.97e-05	0.000652067	LNPEP
ENSG00000131401	-1.11021	5.99e-05	0.000653127	NAPSB
ENSG00000244242	-0.686726	5.99e-05	0.000653127	IFITM10
ENSG00000204628	-0.193587	5.99e-05	0.000653127	RACK1
ENSG00000170190	-0.345069	6.01e-05	0.000655446	SLC16A5
ENSG00000228340	0.529785	6.03e-05	0.000656802	MIR646HG
ENSG00000105677	-0.228031	6.05e-05	0.000658045	TMEM147
ENSG00000103671	0.206071	6.05e-05	0.000658199	TRIP4
ENSG00000117533	0.165147	6.09e-05	0.000662142	VAMP4
ENSG00000143436	-0.188109	6.13e-05	0.000665567	MRPL9
ENSG00000169991	0.189532	6.13e-05	0.000665567	IFFO2
ENSG00000163320	0.12437	6.14e-05	0.000665781	CGGBP1
ENSG00000204520	0.294622	6.15e-05	0.000666786	MICA
ENSG00000143179	0.30003	6.16e-05	0.000667289	UCK2
ENSG00000115825	0.197604	6.17e-05	0.000668212	PRKD3
ENSG00000239855	-1.30869	6.18e-05	0.00066837	IGKV1-6
ENSG00000196693	-0.248753	6.18e-05	0.00066837	ZNF33B
ENSG00000163703	0.272644	6.21e-05	0.000671415	CRELD1
ENSG00000261087	0.509634	6.21e-05	0.000671415	ZNNT1
ENSG00000112414	-1.19706	6.24e-05	0.000673885	ADGRG6
ENSG00000148339	0.286943	6.24e-05	0.000673885	SLC25A25
ENSG00000166224	0.192994	6.25e-05	0.000673885	SGPL1
ENSG00000103653	0.213556	6.25e-05	0.000673885	CSK
ENSG00000153113	0.157625	6.27e-05	0.000675017	CAST
ENSG00000124019	-0.802064	6.33e-05	0.000681623	FAM124B
ENSG00000132357	0.398329	6.33e-05	0.000681677	CARD6
ENSG00000168421	0.298245	6.4e-05	0.000688503	RHOH
ENSG00000259577	-0.987297	6.41e-05	0.00068863	CERNA1
ENSG00000184226	-0.826827	6.41e-05	0.00068863	PCDH9
ENSG00000148925	0.255857	6.41e-05	0.00068863	BTBD10
ENSG00000031698	0.180431	6.43e-05	0.000689404	SARS1
ENSG00000184489	-0.607067	6.45e-05	0.000691463	PTP4A3
ENSG00000159842	0.179517	6.45e-05	0.000691463	ABR
ENSG00000204287	-1.00052	6.57e-05	0.000703939	HLA-DRA
ENSG00000204054	-0.358143	6.6e-05	0.00070603	LINC00963
ENSG00000163870	0.270158	6.72e-05	0.000718426	TPRA1
ENSG00000161544	-1.64601	6.73e-05	0.000719389	CYGB
ENSG00000132661	-0.398238	6.76e-05	0.000722034	NXT1
ENSG00000100427	0.229695	6.76e-05	0.000722034	MLC1
ENSG00000266408	-1.81328	6.83e-05	0.000729178	NA
ENSG00000111490	0.4545	6.84e-05	0.000729589	TBC1D30
ENSG00000019144	-0.671115	6.98e-05	0.000743264	PHLDB1
ENSG00000167984	0.195256	6.98e-05	0.000743264	NLRC3
ENSG00000150787	-0.423441	7.04e-05	0.000749424	PTS
ENSG00000255328	-0.769472	7.09e-05	0.000754748
ENSG00000168615	-0.405468	7.11e-05	0.000755862	ADAM9
ENSG00000084733	0.232322	7.11e-05	0.000756043	RAB10
ENSG00000106484	-0.79538	7.13e-05	0.000757648	MEST
ENSG00000196126	-0.739433	7.24e-05	0.000768018	HLA-DRB1
ENSG00000231663	-0.546125	7.24e-05	0.000768018	COA6-AS1
ENSG00000074054	-0.22481	7.25e-05	0.00076908	CLASP1
ENSG00000066379	0.266455	7.31e-05	0.000774177	POLR1H
ENSG00000118564	0.166586	7.32e-05	0.000774991	FBXL5
ENSG00000102870	-0.388673	7.33e-05	0.000774991	ZNF629
ENSG00000130787	0.20794	7.33e-05	0.000774991	HIP1R
ENSG00000126822	0.264067	7.42e-05	0.000784196	PLEKHG3
ENSG00000065802	0.20916	7.44e-05	0.000785512	ASB1
ENSG00000056736	-1.01229	7.45e-05	0.000786991	IL17RB
ENSG00000081237	0.178111	7.46e-05	0.000787451	PTPRC
ENSG00000211955	-1.115	7.47e-05	0.000788098	IGHV3-33
ENSG00000141002	0.20676	7.48e-05	0.000788903	TCF25
ENSG00000165029	-1.04788	7.52e-05	0.000791948	ABCA1
ENSG00000213719	0.210477	7.53e-05	0.000793106	CLIC1
ENSG00000176014	-1.06705	7.6e-05	0.00079956	TUBB6
ENSG00000155827	0.190861	7.6e-05	0.00079956	RNF20
ENSG00000169193	0.30985	7.64e-05	0.000802724	CCDC126
ENSG00000116001	0.16998	7.73e-05	0.000812036	TIA1
ENSG00000139278	0.17035	7.75e-05	0.000813773	GLIPR1
ENSG00000168502	-1.02287	7.81e-05	0.000818872	MTCL1
ENSG00000104043	-0.259946	7.81e-05	0.000818872	ATP8B4
ENSG00000197728	-0.191646	7.81e-05	0.000818872	RPS26
ENSG00000115446	0.17943	7.89e-05	0.000826758	UNC50
ENSG00000163067	0.493172	7.92e-05	0.000828528	NA
ENSG00000261135	-0.653676	7.93e-05	0.000828528
ENSG00000173272	-0.245772	7.93e-05	0.000828528	MZT2A
ENSG00000159884	0.24183	7.93e-05	0.000828528	CCDC107
ENSG00000005379	0.260235	7.93e-05	0.000828528	TSPOAP1
ENSG00000078304	0.24385	7.94e-05	0.000828528	PPP2R5C
ENSG00000138663	0.229945	7.95e-05	0.000828981	COPS4
ENSG00000112290	-0.924494	7.96e-05	0.00082945	WASF1
ENSG00000077235	0.245733	7.96e-05	0.00082945	GTF3C1
ENSG00000071082	-0.212346	8e-05	0.000832877	RPL31
ENSG00000140181	0.189814	8.01e-05	0.000833578	NA
ENSG00000152193	0.233187	8.04e-05	0.0008357	OBI1
ENSG00000135114	0.356992	8.07e-05	0.00083873	OASL
ENSG00000273344	-0.344732	8.1e-05	0.000841425	PAXIP1-DT
ENSG00000141510	0.247945	8.14e-05	0.000845283	TP53
ENSG00000144746	0.175987	8.16e-05	0.000846425	ARL6IP5
ENSG00000125810	0.420201	8.17e-05	0.000846916	CD93
ENSG00000124920	0.430449	8.19e-05	0.000848527	MYRF
ENSG00000226800	-1.0826	8.23e-05	0.000852783	CACTIN-AS1
ENSG00000169100	-0.191898	8.25e-05	0.000853882	SLC25A6
ENSG00000206562	0.268387	8.25e-05	0.000853882	METTL6
ENSG00000121690	-0.7437	8.31e-05	0.000859261	DEPDC7
ENSG00000180667	-0.23942	8.31e-05	0.000859261	YOD1
ENSG00000165795	-0.356489	8.33e-05	0.000860301	NDRG2
ENSG00000204272	-0.250448	8.33e-05	0.000860301	NBDY
ENSG00000171004	-1.69479	8.36e-05	0.00086221	HS6ST2
ENSG00000243646	0.180318	8.37e-05	0.000862509	IL10RB
ENSG00000135482	0.46335	8.37e-05	0.000862509	ZC3H10
ENSG00000107819	0.190668	8.38e-05	0.000863166	SFXN3
ENSG00000163686	0.403504	8.39e-05	0.000863694	ABHD6
ENSG00000187037	0.468004	8.41e-05	0.000865441	GPR141
ENSG00000167232	0.202354	8.47e-05	0.000870322	ZNF91
ENSG00000140030	0.341252	8.51e-05	0.000874279	GPR65
ENSG00000229127	-0.361697	8.56e-05	0.000879506	KANSL1L-AS1
ENSG00000118181	-0.242978	8.57e-05	0.000879547	RPS25
ENSG00000183624	0.192519	8.58e-05	0.000879629	HMCES
ENSG00000272501	-0.27623	8.63e-05	0.000884646
ENSG00000227345	0.272652	8.63e-05	0.000884646	PARG
ENSG00000177383	0.291678	8.64e-05	0.00088473	MAGEF1
ENSG00000163584	-0.288737	8.65e-05	0.000885468	RPL22L1
ENSG00000144645	-1.21092	8.67e-05	0.000886641	OSBPL10
ENSG00000245910	-0.223577	8.68e-05	0.000886641	SNHG6
ENSG00000137413	0.223026	8.68e-05	0.000886641	TAF8
ENSG00000126821	0.278824	8.77e-05	0.000895423	SGPP1
ENSG00000160781	-0.514348	8.78e-05	0.000895579	PAQR6
ENSG00000101152	0.20729	8.82e-05	0.00089964	DNAJC5
ENSG00000111266	-0.330054	8.83e-05	0.000900044	DUSP16
ENSG00000169220	0.208673	8.83e-05	0.000900044	RGS14
ENSG00000082516	0.278262	8.96e-05	0.000912163	GEMIN5
ENSG00000237346	-1.19334	9.05e-05	0.000921394
ENSG00000164400	-2.55519	9.1e-05	0.000925469	CSF2
ENSG00000114030	0.167039	9.13e-05	0.000927957	KPNA1
ENSG00000196975	0.201336	9.15e-05	0.000929294	ANXA4
ENSG00000185129	0.263885	9.15e-05	0.000929294	PURA
ENSG00000119682	0.220702	9.16e-05	0.000929398	AREL1
ENSG00000173457	-0.29145	9.19e-05	0.00093158	PPP1R14B
ENSG00000172687	-0.35009	9.2e-05	0.000932999	ZNF738
ENSG00000239305	-0.294246	9.29e-05	0.000941325	RNF103
ENSG00000183960	-1.98835	9.32e-05	0.000943241	KCNH8
ENSG00000255717	-0.239972	9.38e-05	0.000949433	SNHG1
ENSG00000131100	0.142104	9.4e-05	0.000951123	ATP6V1E1
ENSG00000172086	0.204869	9.44e-05	0.000953962	KRCC1
ENSG00000185842	-0.969185	9.46e-05	0.000955398	DNAH14
ENSG00000166439	0.198226	9.51e-05	0.000960421	RNF169
ENSG00000155926	0.215426	9.52e-05	0.000960859	SLA
ENSG00000164821	-1.00333	9.54e-05	0.000962316	DEFA4
ENSG00000134313	0.176478	9.55e-05	0.000962316	KIDINS220
ENSG00000116791	0.207716	9.58e-05	0.000964643	CRYZ
ENSG00000088882	-0.557642	9.6e-05	0.000966646	CPXM1
ENSG00000124788	0.23602	9.65e-05	0.000971477	ATXN1
ENSG00000163812	0.194238	9.69e-05	0.000974951	ZDHHC3
ENSG00000149308	0.182505	9.71e-05	0.000975793	NPAT
ENSG00000104177	-0.291407	9.72e-05	0.000975793	MYEF2
ENSG00000116750	0.182872	9.72e-05	0.000975793	UCHL5
ENSG00000166478	0.247491	9.73e-05	0.000975793	ZNF143
ENSG00000171428	0.415094	9.73e-05	0.000975793	NAT1
ENSG00000172031	0.778513	9.74e-05	0.000976009	EPHX4
ENSG00000183943	0.161056	9.74e-05	0.000976169	PRKX
ENSG00000174365	-0.361746	9.77e-05	0.000978382	SNHG11
ENSG00000129465	0.194922	9.78e-05	0.000978977	RIPK3
ENSG00000100647	0.208567	9.83e-05	0.000983018	SUSD6
ENSG00000119392	0.191775	9.85e-05	0.000984548	GLE1
ENSG00000198853	-0.496686	9.87e-05	0.000985755	RUSC2
ENSG00000065675	0.245966	9.92e-05	0.000990548	PRKCQ
ENSG00000255587	-0.852537	9.95e-05	0.000992749	RAB44
ENSG00000225194	0.521799	0.0001	0.000997285	LINC00092
ENSG00000141994	-0.256568	0.00010024	0.000999182	DUS3L
ENSG00000232956	-0.316379	0.000100336	0.000999585	SNHG15
ENSG00000133112	-0.219707	0.000100676	0.00100229	TPT1
ENSG00000121281	0.198918	0.000100719	0.00100229	ADCY7
ENSG00000210100	-1.3003	0.000100805	0.00100258	MT-TI
ENSG00000185669	0.36794	0.000101218	0.00100614	SNAI3
ENSG00000020256	0.268126	0.000102843	0.00102173	ZFP64
ENSG00000037474	0.131153	0.000102956	0.0010221	NSUN2
ENSG00000113249	0.444081	0.000102994	0.0010221	HAVCR1
ENSG00000134294	0.318892	0.000103567	0.00102722	SLC38A2
ENSG00000198919	-0.251835	0.000103836	0.00102932	DZIP3
ENSG00000167468	-0.229185	0.000103979	0.00103017	GPX4
ENSG00000117676	0.210334	0.000104292	0.00103271	RPS6KA1
ENSG00000162909	0.151433	0.000104438	0.00103358	CAPN2
ENSG00000270505	0.401056	0.000104654	0.00103515	IGHV1OR15-1
ENSG00000185022	-0.812445	0.000104877	0.00103678	MAFF
ENSG00000068793	-0.435472	0.000104952	0.00103696	NA
ENSG00000158805	0.166102	0.000105674	0.00104351	ZNF276
ENSG00000111328	-0.500213	0.000105932	0.00104549	CDK2AP1
ENSG00000205047	0.366049	0.000106965	0.00105511	NA
ENSG00000113460	-0.220947	0.000107172	0.0010559	BRIX1
ENSG00000269404	-1.23592	0.000107217	0.0010559	SPIB
ENSG00000142534	-0.208359	0.000107221	0.0010559	RPS11
ENSG00000115355	-0.394402	0.000107291	0.00105601	CCDC88A
ENSG00000151575	-1.26085	0.000107643	0.00105845	TEX9
ENSG00000231793	-0.322173	0.000107656	0.00105845	DOC2GP
ENSG00000166908	0.205169	0.000107781	0.00105909	PIP4K2C
ENSG00000211668	-1.00584	0.000107978	0.00106045	IGLV2-11
ENSG00000211677	-1.37747	0.000108976	0.00106933	IGLC2
ENSG00000127080	0.258291	0.000109001	0.00106933	IPPK
ENSG00000153827	0.16362	0.000109203	0.00107072	TRIP12
ENSG00000106771	0.209034	0.00010967	0.00107472	TMEM245
ENSG00000168916	-1.08261	0.000109789	0.0010753	ZNF608
ENSG00000185745	0.487795	0.000110298	0.0010797	IFIT1
ENSG00000166477	0.264799	0.000110426	0.00108036	LEO1
ENSG00000174748	-0.176053	0.000110713	0.00108213	RPL15
ENSG00000090020	0.271524	0.000110727	0.00108213	SLC9A1
ENSG00000164889	0.245264	0.000110828	0.00108245	SLC4A2
ENSG00000197771	0.191378	0.00011088	0.00108245	MCMBP
ENSG00000130222	-1.35952	0.00011132	0.00108615	GADD45G
ENSG00000170915	0.27029	0.000111806	0.00109031	PAQR8
ENSG00000148180	-0.223104	0.00011235	0.00109501	GSN
ENSG00000106144	0.176568	0.000112613	0.00109699	CASP2
ENSG00000100592	0.24913	0.000114031	0.0011102	DAAM1
ENSG00000141458	0.291808	0.00011493	0.00111834	NPC1
ENSG00000235162	0.194543	0.000115405	0.00112236	C12orf75
ENSG00000007237	-0.229634	0.000116185	0.00112934	GAS7
ENSG00000248527	-0.281178	0.000117007	0.00113671	MTATP6P1
ENSG00000197841	0.285224	0.000117075	0.00113676	ZNF181
ENSG00000115942	0.223483	0.00011738	0.00113911	ORC2
ENSG00000246082	-0.810939	0.000117497	0.00113962	NUDT16L2P
ENSG00000115310	0.117353	0.000118365	0.00114743	RTN4
ENSG00000149930	0.229393	0.000118485	0.00114797	TAOK2
ENSG00000171863	-0.205062	0.000119117	0.00115347	RPS7
ENSG00000177683	0.224759	0.000119234	0.00115398	THAP5
ENSG00000205595	-1.80807	0.000119765	0.0011585	NA
ENSG00000250982	-1.11554	0.000119922	0.00115939	GAPDHP35
ENSG00000175197	-0.420757	0.000120412	0.00116343	DDIT3
ENSG00000089094	0.183691	0.000120468	0.00116343	KDM2B
ENSG00000148303	-0.172337	0.000121002	0.00116735	RPL7A
ENSG00000183161	0.294389	0.000121004	0.00116735	FANCF
ENSG00000206341	-0.366367	0.000121265	0.00116881	HLA-H
ENSG00000152082	-0.278567	0.000121314	0.00116881	MZT2B
ENSG00000160785	0.219582	0.00012135	0.00116881	SLC25A44
ENSG00000138041	0.135953	0.000121586	0.00117045	NA
ENSG00000234028	-0.450453	0.000121715	0.00117107	EIF2AK3-DT
ENSG00000166974	0.187209	0.000123268	0.00118538	MAPRE2
ENSG00000182831	0.23065	0.000123594	0.00118788	HAPSTR1
ENSG00000177674	0.272399	0.00012371	0.00118835	AGTRAP
ENSG00000188171	0.348087	0.000123814	0.00118872	ZNF626
ENSG00000120802	0.165905	0.000124175	0.00119155	TMPO
ENSG00000099985	-0.767441	0.000124625	0.00119507	OSM
ENSG00000140548	0.20042	0.000124675	0.00119507	ZNF710
ENSG00000163682	-0.201952	0.000124822	0.00119536	RPL9
ENSG00000156482	-0.212759	0.000124838	0.00119536	RPL30
ENSG00000100596	0.194657	0.000125333	0.00119947	SPTLC2
ENSG00000158850	0.252773	0.000126865	0.00121348	B4GALT3
ENSG00000128335	0.258758	0.000128016	0.00122384	APOL2
ENSG00000171497	0.194288	0.00012814	0.00122437	PPID
ENSG00000106211	-0.338271	0.000128909	0.00123106	HSPB1
ENSG00000197442	0.221371	0.000129079	0.00123204	MAP3K5
ENSG00000099622	-0.161222	0.000129492	0.00123532	CIRBP
ENSG00000183473	-1.34483	0.000129917	0.00123872	NA
ENSG00000183734	0.446716	0.000130447	0.00124311	ASCL2
ENSG00000021762	0.2086	0.000130847	0.00124627	OSBPL5
ENSG00000054392	-0.714927	0.000131145	0.00124845	HHAT
ENSG00000156564	0.704053	0.000131361	0.00124984	LRFN2
ENSG00000215068	-0.343459	0.000131566	0.00125049	ANXA2R-AS1
ENSG00000221817	-0.208024	0.000131569	0.00125049	PPP3CB-AS1
ENSG00000196967	0.279668	0.000131765	0.00125158	ZNF585A
ENSG00000178947	-0.812708	0.000131822	0.00125158	SMIM10L2A
ENSG00000163606	-0.705692	0.00013236	0.00125602	CD200R1
ENSG00000176788	-0.755937	0.000134172	0.00127247	BASP1
ENSG00000100600	-1.08219	0.000134234	0.00127247	LGMN
ENSG00000155380	0.386655	0.000134636	0.00127561	SLC16A1
ENSG00000261269	-1.2866	0.000134847	0.00127693
ENSG00000225889	-0.942695	0.000135252	0.00127979
ENSG00000104154	0.298987	0.000135292	0.00127979	SLC30A4
ENSG00000170128	0.655545	0.000135715	0.00128313	GPR25
ENSG00000175768	-0.514523	0.000136958	0.0012942	TOMM5
ENSG00000153201	0.199155	0.00013744	0.00129807	RANBP2
ENSG00000106603	-0.207362	0.000137542	0.00129827	COA1
ENSG00000172183	-0.201849	0.000137606	0.00129827	ISG20
ENSG00000170348	0.114921	0.000137729	0.00129875	TMED10
ENSG00000116741	-0.390654	0.000138366	0.00130407	RGS2
ENSG00000196411	-0.616147	0.000138471	0.00130438	EPHB4
ENSG00000183718	0.139227	0.000139057	0.00130921	TRIM52
ENSG00000128708	0.187921	0.000139496	0.00131266	HAT1
ENSG00000157833	0.427189	0.000141065	0.00132674	GAREM2
ENSG00000136167	0.180691	0.000141376	0.00132897	LCP1
ENSG00000188997	0.429326	0.000141699	0.00133131	KCTD21
ENSG00000165533	-0.585859	0.000141982	0.00133326	TTC8
ENSG00000149357	-0.265826	0.000142106	0.00133374	LAMTOR1
ENSG00000062524	-0.614248	0.000143885	0.00134973	LTK
ENSG00000124207	0.227653	0.000145707	0.00136611	CSE1L
ENSG00000238268	0.446655	0.000145962	0.00136778	NA
ENSG00000002016	0.232057	0.000146211	0.00136931	RAD52
ENSG00000106086	0.29859	0.000146343	0.00136931	PLEKHA8
ENSG00000165716	-1.09846	0.000146353	0.00136931	DIPK1B
ENSG00000129566	0.155696	0.000146694	0.00137178	TEP1
ENSG00000187109	-0.302076	0.000147069	0.00137458	NAP1L1
ENSG00000151150	-0.516278	0.000147449	0.00137738	ANK3
ENSG00000133704	0.135853	0.000147522	0.00137738	IPO8
ENSG00000138138	0.215037	0.000148125	0.00138229	ATAD1
ENSG00000091129	-1.8973	0.000149891	0.00139805	NRCAM
ENSG00000184009	0.179434	0.000150714	0.001405	ACTG1
ENSG00000112394	-1.40629	0.000150954	0.0014065	SLC16A10
ENSG00000172123	0.293507	0.000151362	0.00140934	SLFN12
ENSG00000152457	0.202417	0.000151414	0.00140934	DCLRE1C
ENSG00000140993	0.260938	0.000151964	0.00141348	TIGD7
ENSG00000122550	0.212286	0.000152017	0.00141348	KLHL7
ENSG00000116198	0.169436	0.000152481	0.00141707	CEP104
ENSG00000158813	-1.65997	0.000153345	0.00142436	EDA
ENSG00000129691	0.142421	0.00015374	0.00142728	ASH2L
ENSG00000175727	-0.18254	0.000153818	0.00142728	MLXIP
ENSG00000145425	-0.193866	0.000153932	0.0014276	RPS3A
ENSG00000246695	-1.62544	0.000156721	0.00145272	RASSF8-AS1
ENSG00000142694	-0.537625	0.000159914	0.00148155	EVA1B
ENSG00000139697	0.170981	0.00016053	0.00148581	SBNO1
ENSG00000134910	0.241033	0.000160539	0.00148581	STT3A
ENSG00000245954	-0.534557	0.000161238	0.00149152	LINC02273
ENSG00000111684	0.190456	0.000162075	0.00149848	LPCAT3
ENSG00000198915	0.195007	0.000162364	0.00150038	RASGEF1A
ENSG00000152404	0.241618	0.00016271	0.00150281	CWF19L2
ENSG00000197122	-0.4854	0.000163363	0.00150807	SRC
ENSG00000101470	-1.01659	0.000163724	0.00150986	TNNC2
ENSG00000174099	-0.957085	0.000163725	0.00150986	MSRB3
ENSG00000112667	-0.593812	0.000164609	0.00151724	DNPH1
ENSG00000151611	0.298867	0.000165236	0.00152224	MMAA
ENSG00000205659	0.255365	0.000166627	0.00153424	LIN52
ENSG00000129925	0.216986	0.000166763	0.00153424	PGAP6
ENSG00000057294	-0.992078	0.000166795	0.00153424	PKP2
ENSG00000164342	0.4885	0.000167417	0.00153918	TLR3
ENSG00000075415	-0.180514	0.000167644	0.00154047	SLC25A3
ENSG00000244165	0.257967	0.000167986	0.00154283	P2RY11
ENSG00000155962	-0.792302	0.000168383	0.00154569	CLIC2
ENSG00000168610	0.164002	0.000168855	0.00154923	STAT3
ENSG00000242265	-0.956656	0.000169237	0.00155152	PEG10
ENSG00000241106	-0.468488	0.000169277	0.00155152	HLA-DOB
ENSG00000129625	0.140534	0.000171055	0.00156702	REEP5
ENSG00000002919	0.224974	0.000171375	0.00156887	SNX11
ENSG00000118292	-0.588864	0.000171431	0.00156887	C1orf54
ENSG00000170903	0.247442	0.000171827	0.00157169	MSANTD4
ENSG00000167769	-1.22534	0.00017217	0.00157403	ACER1
ENSG00000114867	0.177104	0.00017235	0.00157429	EIF4G1
ENSG00000100109	0.251146	0.000172374	0.00157429	TFIP11
ENSG00000187118	-0.186775	0.000173104	0.00158016	CMC1
ENSG00000043143	0.228977	0.000173672	0.00158454	JADE2
ENSG00000106018	0.354255	0.000173872	0.00158556	VIPR2
ENSG00000169902	-0.492323	0.000174588	0.00159128	TPST1
ENSG00000016391	-1.0784	0.000174883	0.00159316	CHDH
ENSG00000080839	0.227962	0.000175638	0.001599	RBL1
ENSG00000260876	-1.1237	0.000175701	0.001599	LINC01229
ENSG00000128438	-1.50876	0.000175886	0.00159987	TBC1D27P
ENSG00000107438	-0.391645	0.000178137	0.00161952	PDLIM1
ENSG00000109762	0.272142	0.000178809	0.00162472	SNX25
ENSG00000184634	0.22368	0.000178888	0.00162472	MED12
ENSG00000066027	0.16399	0.000179401	0.00162855	PPP2R5A
ENSG00000126091	-0.334913	0.00018053	0.00163797	ST3GAL3
ENSG00000172673	-0.862118	0.000181338	0.00164447	THEMIS
ENSG00000167861	-0.89741	0.00018205	0.00165008	HID1
ENSG00000106028	-0.172218	0.00018214	0.00165008	SSBP1
ENSG00000061273	0.205189	0.00018272	0.0016545	HDAC7
ENSG00000105849	-0.331587	0.000183802	0.00166346	POLR1F
ENSG00000215305	0.181407	0.000183926	0.00166375	VPS16
ENSG00000050767	-1.24433	0.000184259	0.00166592	COL23A1
ENSG00000125691	-0.241418	0.000185028	0.00167204	RPL23
ENSG00000211679	-1.16903	0.00018521	0.00167284	IGLC3
ENSG00000187164	-0.991969	0.000186378	0.00168255	SHTN1
ENSG00000119899	0.273712	0.000186636	0.00168403	SLC17A5
ENSG00000110090	0.212785	0.000188577	0.00170069	CPT1A
ENSG00000239839	-0.92577	0.000189335	0.00170667	DEFA3
ENSG00000009844	0.174494	0.00018967	0.00170883	VTA1
ENSG00000070367	0.188394	0.000190408	0.00171462	EXOC5
[truncated: 31,418 more rows]
